# Supplementary material for: Increased risk of periodontitis in patients with psoriatic disease: a nationwide population-based retrospective cohort study
Source: PeerJ. 2017 Nov 16;5:e4064. doi: 10.7717/peerj.4064 (PMC5694656; doi:10.7717/peerj.4064)
Supplement: Data S1 — Observational raw data. [file peerj-05-4064-s001.xlsx]

## Sheet: Raw data
ID	index_d	study_id	ID_SEX	ID_O_D	BIRTH_Y	argp	exp_gp2	ty	exp_gp1	dis5	dis7	dis10	dis11	age_index	dent_v_gp	eventgp_1	eventgp_2	event_date	dur
000b74e5f1a1d6481be10c1e23a51a15	2005-06-01	87afb8083f1fdfe3b0b6f66f186321bb	M		1955-01-01	3	0	0	0	0	0	0	0	50	0	1	1	2012-03-19	81
000d625a32fcc035f7d3a5ae50555885	2003-06-06	9e42d9952f106e205374010f28b0bd60	M		1977-01-01	1	0		0	0	0	0	0	26	0	0	0	2013-12-31	126
000fddc96383eb2a493d6cee05b39198	2009-06-08	33ea490eb6a27b8607cd0e6e6d84847c	M		1961-01-01	3	0		0	0	0	1	0	48	0	0	0	2013-12-31	54
001049cc0a4ab2a79f0ef40a67cd1dcf	2004-06-08	ccd1a346c57dedd74920ea4c8f7ea9a6	M	2011-07-18	1931-01-01	4	0		0	0	0	1	0	73	0	2	3	2011-07-18	85
00144cdd159c1c938f7a70b3e34cf2e9	2006-08-24	1ff54377c8025863f4f1cd129a048277	M		1972-01-01	2	0	0	0	0	0	0	0	34	0	1	1	2010-06-25	46
00151efd6e8a75ca89a04337a5c2af23	2012-04-07	c0f4c24920e753b4561b54a1799bddcf	M		1967-01-01	1	0		0	0	0	0	1	45	3	0	0	2013-12-31	20
00182d2067c65e8da46e239d3bb77f42	2004-07-06	1b7fec33d20fdd66adff630e2da8dd8b	M		1956-01-01	2	0	0	0	0	0	0	0	48	0	1	1	2009-10-07	63
00209cfe04b880d0d38b451270c575f2	2008-11-24	b6877d77debe42444a26158d38e891bb	M		1966-01-01	1	0		0	0	0	0	0	42	0	0	0	2013-12-31	61
002a611407a0c7678006b5f5b4010780	2012-10-24	d068bd1fd3e216957037730823107708	F		2001-01-01	5	0		0	0	0	0	0	11	2	0	0	2013-12-31	14
0030883179a1826c12dcc74734439aa3	2005-04-06	79e55bd8becb6754ab3f7e2c792a7afd	M		1948-01-01	1	0	0	0	0	0	0	0	57	0	1	1	2007-12-31	32
0031e9758b6c66ff15d4082a5f2d0ce3	2010-02-23	2f8fa9c3e0c842ee85a3391309941bd1	F		1956-01-01	5	0		0	0	0	0	0	54	0	0	0	2013-12-31	46
003f19f36bc1a62f892355806216c1ab	2008-08-23	b854786957ef8cf7ee3b9c27248a8d3f	F		1968-01-01	4	0		0	0	0	0	0	40	0	0	0	2013-12-31	64
003ffccf0d5cfdc8c66362f54d97b446	2006-02-08	998ce773ceac8d36c6eab6ce33ed0335	F		1976-01-01	1	0		0	0	0	0	0	30	0	0	0	2013-12-31	94
0041da67e1af3e86cec4c105fe7e4b50	2009-05-18	ca4cf45f98d1bf6b09f3db56f99c8982	M		1919-01-01	2	0		0	0	0	1	0	90	1	0	0	2013-12-31	55
004a7188349d31d9cd593c85cd68310d	2011-07-19	711458513a14eea99834541e9548fe6d	M	2013-08-03	1929-01-01	2	0		0	0	0	1	0	82	3	2	3	2013-08-03	25
004c7847f27ae31f0badb55826af2bcc	2005-11-25	004c7847f27ae31f0badb55826af2bcc	M		1954-01-01	6	3		1	0	0	0	0	51	3	0	0	2013-12-31	97
0058fa71fcb9a7af48a57bff956f468d	2003-09-24	2625c41363946edcd243b03e952456ea	M		1950-01-01	2	0	0	0	0	0	0	0	53	0	1	1	2004-09-15	12
005bb20ce508fefd0bc2aaa290d1b39b	2005-10-22	b4d6b0edac4c86695d8c3d47934b8003	F		1982-01-01	6	0	0	0	0	0	0	0	23	1	1	1	2011-11-08	73
006380fab199eb8b0252440fe0d8c90e	2004-01-10	ea33c669a51bb174d47f81e988cd4f40	M		1953-01-01	2	0	0	0	0	0	1	1	51	0	1	1	2004-08-31	7
006ab7f70024a13c5b91f263cb86c7fb	2003-12-18	006ab7f70024a13c5b91f263cb86c7fb	F		1961-01-01	4	3		1	0	0	0	0	42	1	0	0	2013-12-31	120
006b3edd95cb0962840fbd831ec7058a	2005-01-26	af5e18b710719c7ea48bce9b3b78c73d	M		1972-01-01		0		0	0	0	0	0	33	0	0	0	2013-12-31	107
006d1c835658d3779705b8767192d3dd	2012-07-27	3a6346c12f0d3a2a580a383783adb477	M		1949-01-01	4	0		0	0	0	1	0	63	0	0	0	2013-12-31	17
00724eec8885bb666c14ff2f4ac0775c	2004-09-07	c3d4ca19fc2f4dfadc0d74334402c2d8	M		1937-01-01	1	0	0	0	0	1	1	1	67	0	1	1	2013-11-04	110
00738d3944ddcb7beb60f781ea2ef74c	2005-03-16	0c705180e563a70e1e1dca6637e56525	M		1955-01-01	6	0		0	0	0	0	0	50	0	0	0	2013-12-31	105
00754d483643754bbe4cea5711b7d92a	2003-03-11	00754d483643754bbe4cea5711b7d92a	F		1981-01-01	2	3		1	0	0	0	0	22	2	0	0	2013-12-31	129
0076362d14b8c755fc9531aaf9d3ab2f	2005-01-28	0076362d14b8c755fc9531aaf9d3ab2f	M		1980-01-01	2	3	0	1	0	0	0	0	25	0	1	1	2013-07-26	102
00767ecc9116033a01df711ac05dc704	2006-01-11	00767ecc9116033a01df711ac05dc704	F		1936-01-01		3		1	0	1	1	0	70	0	0	0	2013-12-31	95
00768b78d617c30090d0dd4a4c5bd024	2005-06-27	c786f86715b4b963e0f6ad4e6352e4c4	M		1989-01-01	4	0		0	0	0	0	0	16	0	0	0	2013-12-31	102
0076f82a3f0a1bd7145f3e7f31aaf24c	2010-03-02	cad77edd59a6f737211af18f91833697	F		1954-01-01	4	0	1	0	0	1	1	1	56	0	1	2	2011-11-08	20
007710e0ea7f998c829c57a216edc346	2011-03-04	a34bf2c1c944848fa059c3052fdd377f	F		1969-01-01	4	0	0	0	0	0	0	0	42	0	1	1	2012-12-27	21
00794fc0ec51fae0d891e980feb99e7b	2011-03-04	02c56621505ce5ee061e15678d7653df	M		1957-01-01	4	0		0	0	1	0	1	54	3	0	0	2013-12-31	33
0079e7c844b24783ac6331cfa06faccc	2010-02-23	3b2e9451afe2e7a59d9af3a8a881f5f8	M		1963-01-01	3	0		0	0	0	0	0	47	1	0	0	2013-12-31	46
007bfc66ee2ce95146e5e7cac674d97d	2009-03-07	3eefe159320d952d18c89f814e1aa016	F		1985-01-01	2	0		0	0	0	0	0	24	0	0	0	2013-12-31	57
00818fc61f00adab7274efee2bd799ef	2004-06-14	00818fc61f00adab7274efee2bd799ef	M		1968-01-01	2	3	0	1	0	0	0	0	36	0	1	1	2009-10-06	64
008602cc62439b2ec5cd31bf1a5e8cfc	2012-12-17	ec069e61ee18d3e4e873801cf5527701	F		1942-01-01	5	0		0	0	0	0	0	70	0	0	0	2013-12-31	12
0086129f906f3f36651dfcb01ce13e7e	2011-12-19	f26d68325d5147a4cb6b936a23529e11	M		1997-01-01	1	0		0	0	0	0	0	14	3	0	0	2013-12-31	24
008731fd6f077fb190d7e4d7580bb1dd	2011-11-14	aa8f42ebbbe8f5535f676aef334fbafe	F		1953-01-01	2	0		0	0	1	1	1	58	0	0	0	2013-12-31	25
008795c3b30cf39650ffdff9aad4e48f	2009-10-17	2bba5b3eacb223796decaeedc57f12c0	M		1967-01-01	4	0		0	0	0	0	0	42	2	0	0	2013-12-31	50
008ca2b7d951bbc33fa6a0c9bad6a3df	2010-02-22	008ca2b7d951bbc33fa6a0c9bad6a3df	F		1922-01-01	4	2	0	1	0	0	0	0	88	0	1	1	2013-09-18	43
008dafce6f8c9ffab7afb1d94c73e3c8	2003-04-28	008dafce6f8c9ffab7afb1d94c73e3c8	F		1951-01-01	2	3	0	1	0	0	0	0	52	0	1	1	2006-07-27	39
008ff903d4320cd55dd6af875e953021	2009-09-14	5a0611e66fcca6321828dde32b4f9e45	M		1932-01-01	1	0		0	1	0	1	0	77	3	0	0	2013-12-31	51
009275d9a7f3984773c91355346ba497	2004-05-19	6c29de8c86a580cbd198f660d3c84c64	M		1974-01-01	1	0	0	0	0	0	0	0	30	1	1	1	2008-06-16	49
009d1869c526a6dacbc7c48227339ef1	2005-03-07	009d1869c526a6dacbc7c48227339ef1	M		1952-01-01	3	2	0	1	0	0	0	0	53	1	1	1	2009-06-16	51
00a148f7644fb3208defd2932a04b369	2012-09-17	452ceed88de2820ce52a277586071ec0	M		1945-01-01	3	0		0	0	1	1	1	67	0	0	0	2013-12-31	15
00a43665dbded22b44f468d07c6acf96	2008-02-18	8d88c8bdaf111e72f0d5c7248c62f410	F		1970-01-01	1	0		0	0	0	0	0	38	3	0	0	2013-12-31	70
00a543e1b615d06441907b705dde38d1	2007-12-06	7cb4783973ec594c8d418abeb4f71efe	F		1960-01-01	6	0		0	0	0	1	1	47	0	0	0	2013-12-31	72
00a5f2f4f05dc2a4d1bd23c298b0cd92	2009-08-15	4a88ee6591b6ca5ea8e2c0b4ce2066ce	M		1959-01-01	6	0		0	0	1	0	1	50	0	0	0	2013-12-31	52
00a63040230e93ed433fe0ce857eb6f3	2006-09-08	ac93be316256dbf150eb927d4239aae6	M		1980-01-01	1	0		0	0	0	0	0	26	3	0	0	2013-12-31	87
00a75802cfd641ef49d248e5f7b2a56b	2011-04-07	fce07a4de8ead384185642f1be0e473e	M	2012-06-16	1969-01-01	4	0		0	0	1	1	0	42	0	2	3	2012-06-16	14
00aa44cc11b2507b0d53dd554a0b82a1	2011-09-30	fc77517991d6fc82dbfbff9d16b86e3b	M		1948-01-01	4	0		0	0	0	0	0	63	0	0	0	2013-12-31	27
00aaf0fb2f653bfdb936a380bd91bf9b	2008-09-23	00aaf0fb2f653bfdb936a380bd91bf9b	M	2011-05-24	1955-01-01	2	3		1	0	0	0	0	53	0	2	3	2011-05-24	32
00ac3d9f221a25c656d0e0543781aa71	2009-05-19	46b18ecc988b61e4c87db04d80e0239f	M		1952-01-01	1	0	0	0	0	1	0	1	57	3	1	1	2011-05-03	24
00ae9e92016ada35d7353d543ab8c789	2008-01-19	00ae9e92016ada35d7353d543ab8c789	M		1938-01-01	3	3		1	0	0	0	1	70	0	0	0	2013-12-31	71
00af9ff6c6293cbfba2ad22595dc8db2	2009-11-17	bcfe16109d3abd24b2db247e762de2b8	F		1938-01-01		0		0	0	0	0	0	71	2	0	0	2013-12-31	49
00b320842de91f7ac27b155bb62a4b45	2011-04-14	95bc4daa6542ff5d4d2d83eb25ee1d83	M		1961-01-01	1	0		0	0	0	0	0	50	0	0	0	2013-12-31	32
00b627b5c5d2002fbca71abafcdfc69d	2008-03-15	cc84d48697142322d3da7145a031a437	F		1984-01-01	1	0		0	0	0	0	0	24	3	0	0	2013-12-31	69
00bc08ad12bee884b38324f69d0f878a	2009-08-21	9cb07a6b2aa41889a7c9f2e85502ae83	F		1962-01-01	5	0		0	0	0	0	0	47	0	0	0	2013-12-31	52
00c18da17db00cf9e6383e622abf00cb	2006-02-03	7d68bf865f1e8756bd46b1eab568bd7b	M		1949-01-01	1	0		0	0	0	1	0	57	0	0	0	2013-12-31	94
00c25b44eef212237622d19a833dc9c0	2007-05-19	c84d06ea177c56d70cd0475227283cf5	M		1973-01-01	2	0	2	0	0	0	0	0	34	0	1	2	2009-09-04	28
00c3556bba106c7111a5055200b8d46e	2008-09-29	00c3556bba106c7111a5055200b8d46e	F		2006-01-01		3	0	1	0	0	0	0	2	0	1	1	2011-11-03	38
00c765532651f8bddc0d74334402c2d8	2005-07-05	85d2328ed4389e16fe9344e39ab67de1	M		2003-01-01	1	0		0	0	0	0	0	2	0	0	0	2013-12-31	101
00d1b5572bec82d8347d453ff11fd11a	2012-11-09	00d1b5572bec82d8347d453ff11fd11a	M		1941-01-01	4	3		1	1	1	0	0	71	1	0	0	2013-12-31	13
00d1d9a2c2a6b5d6502c321835741828	2004-08-02	00d1d9a2c2a6b5d6502c321835741828	M		1997-01-01	3	3		1	0	0	0	0	7	1	0	0	2013-12-31	112
00e146fa52af04d66845fa4f871beda5	2006-07-10	67150633de303770a7259017308cd29c	F		1971-01-01	2	0		0	0	0	0	0	35	0	0	0	2013-12-31	89
00e52f1d13559bdb1aa912f99632ef5e	2010-05-17	00e52f1d13559bdb1aa912f99632ef5e	F		1936-01-01	2	3		1	0	0	0	1	74	0	0	0	2013-12-31	43
00eb5ba401ec7830ba09d4d0fd696703	2009-06-13	4306167fa1126f8575ad94f1d5b9a4ae	M		1956-01-01	2	0		0	0	0	0	0	53	0	0	0	2013-12-31	54
00ef9ffe2750e113cfe7c6c0126a94b2	2010-01-20	1b3e09453dcff87b434ddec35b6cb6e6	F		2001-01-01	1	0		0	0	0	0	0	9	3	0	0	2013-12-31	47
00efc7d45158661b6fa02bb58ce72d08	2005-02-01	00efc7d45158661b6fa02bb58ce72d08	F		1965-01-01	2	3		1	0	0	0	0	40	0	0	0	2013-12-31	106
00f24867e4f9965bd49085991f97684e	2011-07-18	74b6897e1d0af79d27a85f2648673365	M		1933-01-01	5	0		0	0	0	0	0	78	0	0	0	2013-12-31	29
00f9216e89ceed4d7037730823107708	2004-02-13	c80cd2c63e72ae206fad5907bec6295e	M		1926-01-01	4	0	0	0	0	0	0	0	78	0	1	1	2008-02-13	48
00fcaac746f44ec81eddd948008de06f	2003-08-21	2117341871c82ef950397b8abbc90176	F		1939-01-01	1	0	1	0	0	1	1	1	64	0	1	2	2009-09-09	73
00fd9cb78c32a8268d78f6542f11f807	2007-02-07	bee98296092ad2e74b4ddae68e0d6cf2	F		1939-01-01	1	0	0	0	0	0	0	1	68	1	1	1	2009-09-16	31
010169b5c3cec9a87ecade87386495d1	2009-09-14	39cacc7c966d8c49a3ed096d584b97c2	F		1950-01-01	4	0		0	0	1	1	0	59	2	0	0	2013-12-31	51
01017c6e433302142329d47a4233657d	2005-05-28	2381567347fd61000c641f3bd6871d89	F		1948-01-01	6	0		0	0	0	1	0	57	0	0	0	2013-12-31	103
010487a670a06ef6394c4854ad71ff49	2011-08-23	a21fec029cc1ad7eaed83db07f57910f	F		1948-01-01	2	0		0	0	0	1	1	63	0	0	0	2013-12-31	28
0105e837b0bb9966adef65731206f489	2006-03-18	63f3ddb91f38fbc18c4c6bb68d8a04b2	M		1966-01-01	5	0		0	0	0	0	0	40	0	0	0	2013-12-31	93
010c897b4e39cc6a2f4ba092e66123fe	2008-08-05	010c897b4e39cc6a2f4ba092e66123fe	M		1952-01-01	1	3		1	0	0	1	1	56	0	0	0	2013-12-31	64
010f7367333e18aade3e3ab1118939e7	2010-11-30	64db1517dc16db3bd64cc10c7f6f7459	M		1993-01-01	2	0		0	0	0	0	0	17	0	0	0	2013-12-31	37
0111ab8a63cc94eff7bc5f8de6871d6c	2007-01-17	75af0b13db28b7a077201aabe46f6787	F		1929-01-01	4	0		0	0	0	0	1	78	0	0	0	2013-12-31	83
011c7523bb44060a44ba73ec196df84a	2012-09-07	20664917e13eb3959a0235a8cf96375d	M		1949-01-01	3	0	0	0	0	0	0	0	63	0	1	1	2013-06-01	9
011ce057b7aaa31a82034656b0b43f02	2007-05-12	87f10fb230e1d198304e7e691fdd2b29	F		1988-01-01	1	0	0	0	0	0	0	0	19	0	1	1	2013-05-10	72
011e4d2b96747785cfc66955cd20e6dc	2012-06-07	011e4d2b96747785cfc66955cd20e6dc	M		1937-01-01	5	3		1	0	1	0	0	75	0	0	0	2013-12-31	18
011f973fdeb0c6e650838af700dccbd1	2003-11-17	47f1e349b405aebbc8a41bb400b7a93c	M		1976-01-01	3	0	0	0	0	0	0	0	27	1	1	1	2011-07-13	92
012494b74411d6392c801d95026fa535	2004-06-10	e691ee5bcd2a1f8fcaefb1f22cbb2bbb	F		1965-01-01	1	0		0	0	0	0	0	39	3	0	0	2013-12-31	114
0132e18de60b121ff1a0bd1dbf5e8cdd	2005-08-26	a0da5d1964d4c777c687de12278c96d1	F		1977-01-01	3	0		0	0	1	0	0	28	0	0	0	2013-12-31	100
013e493b739ad4485eb989c70c2ee7fa	2009-03-05	dd584b61a1437269d80e56a45c58aed5	F		1959-01-01	4	0		0	0	0	0	0	50	0	0	0	2013-12-31	57
013f5ab74d253d8ba7df30d9c03caca3	2008-06-23	a7012034cdacd5777c4a0be3e2f519f4	M		1962-01-01	2	0		0	0	0	0	0	46	0	0	0	2013-12-31	66
0148fb44febbb4afb02cafdec2135703	2012-08-31	1d8d5800f6b10e241088810755d9b685	F		1986-01-01	2	0		0	0	0	0	0	26	0	0	0	2013-12-31	16
01505765a285531c019aee55d3a3a400	2004-03-09	cfe97d32cd6c7741d0ab1fbd27a7d69e	F		1963-01-01	2	0		0	0	0	0	0	41	0	0	0	2013-12-31	117
015442d23b0fb8e3a724f1fa04e957b4	2007-09-15	558a3a166438ce06106449b5642d2eb8	M		1971-01-01	3	0		0	0	0	0	0	36	0	0	0	2013-12-31	75
015588a6f75ac8ae9178a35a51873029	2006-06-13	5394da0cf928ba508e2baaa8d6ecc4a1	M		1952-01-01	1	0		0	0	0	0	0	54	0	0	0	2013-12-31	90
016d0beee28438a16f559cc94ebdf081	2004-05-01	9b1ad34c74812f72fee3699bc29ada6b	M		1963-01-01	2	0		0	0	0	0	0	41	1	0	0	2013-12-31	115
01707fdc52581fcfb086e40cb43640a0	2005-05-19	01707fdc52581fcfb086e40cb43640a0	F		1991-01-01	2	3		1	0	0	0	0	14	0	0	0	2013-12-31	103
0170b5a16bda327374ad3bacfc991379	2003-08-19	cbeeab07fb8f97b7dc116a696def61f8	M	2011-04-28	1921-01-01		0		0	0	0	0	0	82	0	2	3	2011-04-28	92
0177becbf57f614c11adb0fcd4ee8b9d	2008-07-23	381378877bf30f515460f20deb436a1b	M		1965-01-01	1	0	0	0	0	0	0	0	43	2	1	1	2012-05-28	46
017b910149ed480773ca08187d81266d	2010-01-17	194256d8533c9cde2b8e5b91cd160980	M		1976-01-01	2	0		0	0	0	0	0	34	3	0	0	2013-12-31	47
0188180540f0a7757b1afb4cd70c8d9a	2004-04-20	ca2954114f96e802bac028a767ecee3a	M		1962-01-01	1	0	0	0	0	0	0	0	42	1	1	1	2007-10-08	42
018b377dc8e41707882e0b6ae91535de	2003-07-16	018b377dc8e41707882e0b6ae91535de	F		1974-01-01	1	3		1	0	0	0	0	29	0	0	0	2013-12-31	125
0192fde779ec0e28486d456e8607e556	2007-01-08	884a3f45dc642f629106a1fe85bc25e5	M		1952-01-01	1	0		0	0	0	0	0	55	0	0	0	2013-12-31	83
0197e2b10af715e890bf37a0d392a7d4	2003-06-20	a854b6fd1812cb412135a036a1bb6d88	M		1959-01-01	2	0		0	1	0	0	0	44	0	0	0	2013-12-31	126
01999a8d35a93aa730c46207c077af35	2010-12-27	66bf2225bf87713616f804a0a7c60053	F		1938-01-01	4	0		0	0	1	0	0	72	3	0	0	2013-12-31	36
019c5e9ff60a71cfeeb2d10b73cbe6b0	2006-06-27	4108cec6675446873f65c7d9691e138d	F		1961-01-01	4	0		0	0	1	1	0	45	0	0	0	2013-12-31	90
01a053d390f8012891395ffd1361421d	2006-11-29	301bb2708dd3e52a6628238bc115c550	M		1983-01-01	1	0	0	0	0	0	0	0	23	0	1	1	2010-04-10	41
01a9c3b702a4db2850eb927d4239aae6	2003-01-28	92dc7f71bdbc6137ca496afe177cccd6	F		1950-01-01	3	0		0	0	0	1	0	53	3	0	0	2013-12-31	131
01ac471fbf246c73396c4c4ebe4202d8	2009-03-14	6033f92719237d0e414a5cb40a9966a2	M		1996-01-01	3	0		0	0	0	0	0	13	3	0	0	2013-12-31	57
01ad291d650d2e0c191097ffffe5895a	2004-06-17	2d5ae3cb711a1944a5eb98b73517b7e8	M		1978-01-01	1	0	0	0	0	0	0	0	26	0	1	1	2004-08-17	2
01affe4febcc7558372deea07c347a10	2003-06-27	36cc946e635b6ebad25bca3d295eb2eb	F		1968-01-01	2	0	0	0	0	0	0	0	35	0	1	1	2008-11-01	65
01b3ce8aca2fef726264ac148a07fd49	2006-01-10	047270896cf497065f8bb9ea524151da	M		1948-01-01	3	0		0	0	0	0	0	58	0	0	0	2013-12-31	95
01b51bfb00dfdb295f8bb9ea524151da	2007-06-26	1567ba4802897c5edbfbff9d16b86e3b	F		1977-01-01	2	0		0	0	0	0	0	30	0	0	0	2013-12-31	78
01b5d19a6c5562fcdec204224aa20560	2012-10-15	ff0f42cda5d0294617ef49dfa7d539ef	M		1952-01-01	2	0		0	0	0	0	0	60	2	0	0	2013-12-31	14
01b6803c889c13bc60ef1af31586927c	2003-10-14	d33df4de2cf8e116136bc92b9a919b7c	M		1941-01-01		0		0	0	0	0	0	62	1	0	0	2013-12-31	122
01b6f64272c7227707cd0e6e6d84847c	2012-02-27	0f24dfe135202fab5eb989c70c2ee7fa	M		1987-01-01	1	0	0	0	0	0	0	0	25	2	1	1	2013-09-17	19
01c004cf8f28ddd3d5b59f44afbf6c4f	2008-06-14	4762cd598898b458de5bdde3e34aee7b	M		1964-01-01	3	0		0	0	0	0	0	44	0	0	0	2013-12-31	66
01c3dd47da0594916e9cde2ef654c025	2004-04-15	ea48451911f1e3880ef0c73a232810d0	M		1961-01-01	2	0	0	0	0	0	1	0	43	0	1	1	2009-12-01	68
01c6df06b57fba1be468a1b5fa5c26f2	2012-09-22	a4af23f45b67ecdc6faaf420bccea8bf	M		1929-01-01	4	0		0	0	1	1	0	83	0	0	0	2013-12-31	15
01cab4af4d70d0fb776bd8333cd642c8	2008-03-11	4bd39e10cb361df7f4c57836795e915a	F		1944-01-01	3	0	0	0	0	0	0	0	64	3	1	1	2011-06-21	39
01cc413ff7e860c6d04082cb134d2278	2011-02-14	01cc413ff7e860c6d04082cb134d2278	M		1977-01-01	1	2		1	0	0	0	0	34	0	0	0	2013-12-31	34
01d4e40f75e03ec1a1982fd563a44afa	2011-08-04	413fdc3de1e1dbcc6e11262c563dbcf5	M		1997-01-01	4	0		0	0	0	0	0	14	2	0	0	2013-12-31	28
01d6309ee28eb58993c07a76ae64c85f	2005-07-06	ebef7c4213bd9e8a56c36f4f3b47ac3d	M		1979-01-01	2	0		0	0	0	0	0	26	3	0	0	2013-12-31	101
01d676ef0fd41d7065f2725610c69eba	2011-12-12	01d676ef0fd41d7065f2725610c69eba	F		1952-01-01	1	3		1	0	0	1	0	59	0	0	0	2013-12-31	24
01da1d16bce501571ccd5e8b3336b407	2012-12-10	4b65fd246094c593cafee465f28d4fe7	M		1974-01-01	4	0	0	0	0	0	0	0	38	1	1	1	2013-10-22	10
01e0248b8db7cbaea958ec727807ee4a	2012-04-14	a1cea77e199d3994ac4e874725605653	M		1942-01-01	6	0		0	0	0	0	0	70	0	0	0	2013-12-31	20
01e305da35547edfd566e02a8d3c7a23	2005-01-31	7c326d91b575f75c3f524c79f316f0d3	F		1977-01-01	2	0		0	0	0	0	0	28	1	0	0	2013-12-31	107
01e9b95264f792c866c58a0f1b741975	2006-05-08	01e9b95264f792c866c58a0f1b741975	M	2010-04-15	1939-01-01	7	2		1	0	1	1	0	67	2	2	3	2010-04-15	47
01eac290ba4bf1ea1ce86d8b387c0b08	2012-09-14	5c9cbf66034544409326a7c5cb38583c	M		1934-01-01	2	0		0	0	0	0	0	78	0	0	0	2013-12-31	15
01ed9282c297cc72f3e4d69d74757a00	2006-04-01	b1bc725e945d0e8625d7d6072ddc64ba	M		1964-01-01	1	0	0	0	0	0	0	0	42	0	1	1	2010-08-17	52
01ee61180ded178aa175fa58e6298b32	2011-11-04	d99e6c12cb7f517a5d53163a6411784d	M		1952-01-01	1	0		0	0	0	0	0	59	3	0	0	2013-12-31	25
01ef3d469955762896380add1c8e1ab8	2008-07-10	819eb358e96156cd83e54a2c56353a0d	F		1973-01-01	4	0		0	0	0	0	0	35	0	0	0	2013-12-31	65
01f465adba26d091608cbcb1390a21cc	2010-07-13	eb397cdf0f335a6ed8d311b100b37411	M		2005-01-01	4	0		0	0	0	0	0	5	0	0	0	2013-12-31	41
0200d7e2009d646f6264ac148a07fd49	2009-12-01	1fda7b0827a5d93bb77751cf6670c6b4	M		1978-01-01	3	0		0	0	0	0	0	31	0	0	0	2013-12-31	48
020625e085d1ec3a88b65fc2de3e33ad	2004-03-05	020625e085d1ec3a88b65fc2de3e33ad	M		1967-01-01	3	3		1	0	0	0	0	37	2	0	0	2013-12-31	117
021d9d2c7c2196e663d7f0614666cb77	2007-04-23	d0225b7fde3c6ef220456b99a8dd369d	F		1981-01-01	7	0		0	0	0	0	1	26	3	0	0	2013-12-31	80
0220d8e3a762c949c8aeb9cdfb76c261	2012-07-11	8eb5bcd53473b0d2c56d4ec0bbfe1abd	F		1957-01-01	2	0		0	0	0	0	0	55	0	0	0	2013-12-31	17
0222e4a7c032130216ca0f3e3cf4c669	2011-02-21	0222e4a7c032130216ca0f3e3cf4c669	M		1977-01-01	2	3		1	0	0	0	0	34	0	0	0	2013-12-31	34
022a30a6cc0841475aea540db8230b40	2012-07-05	9199c1a8fdf08b5902884fdf7fa3c3eb	M		1990-01-01	1	0		0	0	0	0	0	22	0	0	0	2013-12-31	17
0238658b1fc9d39c6098b16a84a4252e	2004-01-20	3738a37787612a92b76752bc3571f39c	F		1938-01-01	4	0		0	0	0	0	0	66	3	0	0	2013-12-31	119
02396e3d7e829901083b52bae7929702	2009-09-14	5a0611e66fcca6321828dde32b4f9e45	M		1932-01-01	7	0		0	0	1	1	1	77	0	0	0	2013-12-31	51
0245a5d687ca5c3184059c01318c7dc3	2012-05-05	32c520e70c1ec326ad0871c113b5744c	F		1981-01-01	1	0		0	0	0	0	0	31	3	0	0	2013-12-31	19
0248c6caa94e406b68f021c02643535a	2003-12-29	2d285593c2cbb1094426c1dcbada0183	M		1974-01-01	2	0		0	0	0	0	0	29	0	0	0	2013-12-31	120
024ae7f77218c129433fe0ce857eb6f3	2009-03-11	5d153b1de01d564c78183b013aa309a0	M		1990-01-01	1	0		0	0	0	0	0	19	0	0	0	2013-12-31	57
0251f6ff8604beaebe4578ce5beebf59	2009-02-02	330fcfa1d63bb2ef686a9eb33d295272	M		1999-01-01	1	0		0	0	0	0	0	10	0	0	0	2013-12-31	58
0257da793b452fbf2473b996239f3e12	2012-09-22	a4af23f45b67ecdc6faaf420bccea8bf	M		1929-01-01	7	0		0	0	0	0	0	83	0	0	0	2013-12-31	15
026e28839c225ff6037f64949b08a61a	2010-11-13	af513315e4e51ee31de97adcb04bc8dc	M		1990-01-01	2	0		0	0	0	0	0	20	0	0	0	2013-12-31	37
02753a003751b0ef44f046909cc6cd71	2006-01-20	02753a003751b0ef44f046909cc6cd71	M		1958-01-01	2	3	0	1	0	0	1	0	48	1	1	1	2007-11-01	22
027720c09bd21175928f39715cf318ef	2006-08-10	fc899a785fce83b63651d8dfc1d835a4	F		1985-01-01	1	0		0	0	0	0	0	21	0	0	0	2013-12-31	88
0289086346089de20a31a39ea09bf376	2007-03-13	c27e2547d859338847cfb914a3edfada	M		1958-01-01	2	0		0	0	0	0	0	49	0	0	0	2013-12-31	81
02915b83169ceee5dc117b8671c738c2	2004-03-17	fb54a4d9857a638f5e81305273f18e50	F		1952-01-01	3	0		0	0	0	0	0	52	0	0	0	2013-12-31	117
029c6cf5a9bfd63ff641986f64398b7b	2003-01-07	bbca33228c23e20ad11b91158894b1ea	F		1956-01-01	3	0		0	0	0	0	0	47	0	0	0	2013-12-31	131
02a11126b722423942613068c37167b1	2003-02-26	98aa8de580e16d4c8bb3028a63a97130	M		1956-01-01		0		0	0	1	1	0	47	0	0	0	2013-12-31	130
02aab0a6b0a64f99ca2c952983f58aad	2003-10-30	a3d81b33decf1661bed28888826e20ae	M		1976-01-01	6	0		0	1	0	0	0	27	0	0	0	2013-12-31	122
02ac1ca225513828df1f71bd6dacffbf	2008-03-17	02ac1ca225513828df1f71bd6dacffbf	M		1980-01-01	1	3	0	1	0	0	0	0	28	0	1	1	2010-07-19	28
02acb20236931eb6fa5da5ac86e35636	2012-07-10	e38140db3633e711bc537f3fa3dd27d0	F		1988-01-01	2	0		0	0	0	0	0	24	3	0	0	2013-12-31	17
02b285ecd115e0dbd7db5ba21ae8791a	2011-04-07	02b285ecd115e0dbd7db5ba21ae8791a	F		1987-01-01	1	3	0	1	0	0	0	0	24	0	1	1	2012-06-21	14
02b2a4bb8a7d5db9de95d407106eb201	2004-05-18	02b2a4bb8a7d5db9de95d407106eb201	M		1955-01-01	2	3		1	0	0	1	0	49	0	0	0	2013-12-31	115
02b98c2956daa5515f480b5c46f34875	2004-01-15	3e0a981524f373ff56380c9edd3efa0b	F		1947-01-01	2	0		0	0	0	1	0	57	0	0	0	2013-12-31	119
02b9faaaac38aa7f13d9bafb36831ef0	2010-12-14	b416359afa6569b037c4da2109352f02	F		1962-01-01	1	0		0	0	0	0	0	48	0	0	0	2013-12-31	36
02c0c94cc9f7067de03944710c9fe6ff	2006-01-12	39d3ca48c1113cca499224977278c4a6	M		1963-01-01	6	0		0	0	0	0	0	43	0	0	0	2013-12-31	95
02c2ef480d6a89f6edf51f7fe2aecaeb	2003-05-23	ee2192bed88cb2f07a600eb592061375	M		1968-01-01	3	0		0	0	0	0	0	35	0	0	0	2013-12-31	127
02c56621505ce5ee061e15678d7653df	2011-03-04	02c56621505ce5ee061e15678d7653df	M		1957-01-01	1	3		1	0	1	0	1	54	0	0	0	2013-12-31	33
02cac87f7b0a4019b3798167cf4dc199	2009-08-05	02cac87f7b0a4019b3798167cf4dc199	M		1955-01-01	1	3		1	0	0	0	0	54	0	0	0	2013-12-31	52
02cd60018c382a6e725c3bd1802906d2	2010-04-26	2caa4fe83cfd89896cb646c67d140e05	M		1942-01-01	4	0		0	0	0	1	0	68	0	0	0	2013-12-31	44
02cf5429d13ca918fdd2dd7945b286c6	2010-05-10	b4238292429f1d83a1f7f8b7cea5c709	F		1982-01-01	2	0	0	0	0	0	0	0	28	3	1	1	2010-06-03	1
02d112007d9e9049c22495cd10608239	2003-02-13	02d112007d9e9049c22495cd10608239	M		1976-01-01	3	3	0	1	0	0	0	0	27	0	1	1	2010-07-12	89
02ddecc233eec563ce4118c90029e149	2010-06-23	7b03bdd15bff5b99b5ffa0fec64c9a6d	M		1974-01-01	1	0	0	0	0	0	0	0	36	0	1	1	2013-08-17	38
02e61f04964226321ecce573c1f3b3e8	2009-07-22	fcb03025f21ab5b02b7dbe18839f368b	M	2012-09-30	1946-01-01	1	0		0	0	1	0	1	63	3	2	3	2012-09-30	38
02e9519512ab2c76e9d55d4ab4c22080	2003-11-26	b82e97c160f9adb7750fe88905942b5f	M	2011-03-31	1953-01-01	3	0		0	0	0	0	0	50	0	2	3	2011-03-31	88
02ecd9069505685f43e676a48abeca49	2008-08-17	e457b2b1263d5a1f06ebc9c2a887feec	F		1996-01-01	7	0		0	0	0	0	0	12	0	0	0	2013-12-31	64
02ee6208cfaf93de42d1190382308b7b	2003-06-27	b22ca6a49d865547c314774c89c62622	F		1968-01-01	1	0	0	0	0	0	0	0	35	0	1	1	2004-01-14	7
02efc5db54cdd725ff8df419fb037a72	2011-12-01	02efc5db54cdd725ff8df419fb037a72	F		1916-01-01	4	3		1	0	0	1	0	95	0	0	0	2013-12-31	24
02f5563a075aece5180395910a184c07	2005-03-22	f8ed6949791e37c6b467b9845f5c5498	M		1956-01-01	1	0		0	0	0	0	0	49	1	0	0	2013-12-31	105
02fe508d6eb8a919c550fe27dedcfcbe	2004-10-12	d79458939a2dbd0363dd3aed9f011037	F		1972-01-01	2	0		0	0	1	0	0	32	0	0	0	2013-12-31	110
03058d8a80b43a0a87fcacbfb51c10c9	2005-05-03	14bc531595460896a56fd5032a23687e	M		1951-01-01	7	0		0	0	0	0	0	54	0	0	0	2013-12-31	103
0311c24fb866f357c1ed3b56a0a5e454	2009-10-31	215600e64538fe6a6e3eaf3621da4677	M		1966-01-01	2	0		0	0	0	0	0	43	0	0	0	2013-12-31	50
0316bce86031df185eb619f766451d72	2007-10-03	4eb8ab1d1e5efd338d5db1d7dd75f859	F		1979-01-01	2	0	0	0	0	0	0	0	28	3	1	1	2013-08-12	70
031e18c7982104a03af794ca36f2e0d9	2010-05-21	031e18c7982104a03af794ca36f2e0d9	M		1943-01-01	1	3		1	0	0	1	0	67	0	0	0	2013-12-31	43
0322747751165c3d546a290be9c5591f	2003-03-26	6850ed428548d5af7334a860fe6c0a22	M		1938-01-01	2	0		0	0	0	1	0	65	0	0	0	2013-12-31	129
03288a10ad83f82e46df35a03e7a8bb3	2009-12-03	77da3179918103577e7d1fe35468ede6	M		1971-01-01	1	0		0	0	0	0	0	38	3	0	0	2013-12-31	48
0329b9b8065c5306f949bb91c45dcd57	2008-07-11	0329b9b8065c5306f949bb91c45dcd57	M		1956-01-01	3	3	0	1	0	0	0	0	52	0	1	1	2011-03-17	32
032a6c064c4d5bc5cbb5bcbef6794598	2008-01-05	b012e05465f7e740d82907629357ec82	F		1983-01-01	3	0		0	0	0	0	0	25	0	0	0	2013-12-31	71
032adcb10c1c4f9ff2d8d6109809ea3c	2003-11-01	5150d5dc7d6bd291dff85eda4e01892b	M		1969-01-01	2	0	0	0	0	0	0	0	34	3	1	1	2012-03-06	100
032ca5ff5f9a1d4a81428cb00e9b943e	2007-07-04	032ca5ff5f9a1d4a81428cb00e9b943e	M		1969-01-01	2	2	0	1	0	0	0	0	38	0	1	1	2011-07-29	48
032d99901a7a2bc12790ffb5aff54437	2003-02-19	60e36a5e754c93628395e300cefaf0b8	M		1959-01-01	3	0	0	0	0	0	0	0	44	0	1	1	2009-11-04	81
033fc50c34da9817197a6dff4b2657d1	2011-06-28	82b99d7000d6722d2c980aa2c55a35f8	M		1982-01-01	1	0		0	0	0	0	0	29	3	0	0	2013-12-31	30
03423633551c8c68e4d53d53ff619b52	2005-02-16	c43c7a7ea9ce386c17ec0246c049ed34	F		1982-01-01	2	0	0	0	0	0	0	0	23	0	1	1	2013-03-16	97
0342e0af39a090d432f7777004cb4ed1	2007-07-07	e7a4f4f956771070151c471d7fabce92	M		1973-01-01	1	0		0	0	0	0	0	34	0	0	0	2013-12-31	77
0343e7f935ffdc3fc50bfb8bcf3e42d6	2005-05-04	98290b80be34f2060f14410e47952019	F	2011-01-05	1930-01-01	4	0		0	0	1	1	0	75	1	2	3	2011-01-05	68
034abed5a22f9e924670f0829ac08419	2011-04-21	4c3a825c916ae5b30f14410e47952019	F		1930-01-01	3	0		0	0	0	1	0	81	0	0	0	2013-12-31	32
034c2bfceb4f3852c7b6d9312b8e5f2b	2005-11-16	e3817c0f96df066ee9ece78b3c363eba	M		1965-01-01	3	0		0	0	0	1	1	40	0	0	0	2013-12-31	97
034c98dd3138acd05f3e02ef135b46c8	2012-10-20	5d133a1490195db38d440c1c59fdbc95	F		1931-01-01	4	0		0	0	0	1	0	81	0	0	0	2013-12-31	14
034ec7d15150ba1aa223f617599b10d1	2012-06-09	034ec7d15150ba1aa223f617599b10d1	M		1965-01-01	1	2		1	0	0	0	0	47	0	0	0	2013-12-31	18
03558be0da35e1731056d5a4351ce777	2005-05-17	b6280abb391e19314053fa3ba4e56f13	M		1956-01-01	2	0		0	0	0	0	0	49	0	0	0	2013-12-31	103
0356e25b5cdcc1d5f0e507dd7f6ffd4f	2009-05-09	80c0957c082715b5cb9921f799acb21a	F		1968-01-01	1	0		0	0	0	0	0	41	3	0	0	2013-12-31	55
035be0e107cd796e3731d6391556d127	2003-09-16	035be0e107cd796e3731d6391556d127	F		1969-01-01	2	2	0	1	0	0	0	0	34	0	1	1	2011-06-18	93
035d5378a6341ea6c21e75e8b6ed1b96	2012-07-03	14b6fcab7e68d06d91b5725441543711	M		1968-01-01		0	0	0	0	0	0	0	44	2	1	1	2013-01-04	6
035eb9d39760d1d1fd5d1f80024fef07	2006-01-20	02753a003751b0ef44f046909cc6cd71	M		1958-01-01	1	0	0	0	0	0	0	0	48	1	1	1	2007-03-08	14
0366ce79028e6b000e8b3d3bf308abbd	2005-01-31	7c326d91b575f75c3f524c79f316f0d3	F		1977-01-01	1	0	0	0	0	0	0	0	28	3	1	1	2009-07-10	54
036981372a399a8b93fdd1eff6dbfda5	2012-10-22	565e7cd00185043b69388b97ddef949d	F		1935-01-01	1	0		0	0	1	1	1	77	1	0	0	2013-12-31	14
0369a8d478e4d34572eaa747d7c1b14b	2004-08-21	b1ab6ebeebf163b6003bc4a66988ea2f	M		1952-01-01	3	0		0	0	0	1	0	52	0	0	0	2013-12-31	112
037647aa981b44cef42f149dfe6da565	2005-06-23	9ce02ddc40ad16ce0fef67a69e3f6753	F		1981-01-01	3	0	0	0	0	0	0	0	24	0	1	1	2011-10-28	76
037dba8fc37f0f7ffb3abec3a4c6c149	2010-07-30	beda47d913bfc24de74b14dd6daed019	F	2011-07-01	1989-01-01	2	0		0	0	0	0	0	21	0	2	3	2011-07-01	12
037eedf822297f30419fd3b5cf9542f7	2005-01-21	422431199dbce69a2c6a794d75e4d8af	M		1955-01-01	4	0	0	0	0	0	0	0	50	0	1	1	2011-02-09	73
038055d25d13ba89906c5b1a686507b5	2008-03-24	eae09cc8eab6b74781b78883a69e1f20	M		1938-01-01	1	0		0	0	0	1	0	70	0	0	0	2013-12-31	69
0388bc78bd8c38f735fa8d294d1f8c5b	2005-09-15	0388bc78bd8c38f735fa8d294d1f8c5b	M		1937-01-01	5	3	0	1	0	0	1	0	68	3	1	1	2007-08-28	23
038a5e854b97bcafcb9aa12e8b8ba365	2006-06-15	038a5e854b97bcafcb9aa12e8b8ba365	M		1981-01-01	2	3		1	0	0	0	0	25	0	0	0	2013-12-31	90
038b1264bba0d5fab0c60318b85600ac	2006-06-02	b29800b2f739dc34102600dfb049deb9	F		1964-01-01	2	0		0	0	0	0	0	42	0	0	0	2013-12-31	90
03936dba699b5c3a094fb210851dc128	2003-06-25	fb589cda777e2d52fd0337bc983974d9	F		1932-01-01	2	0	0	0	0	0	0	0	71	0	1	1	2013-05-21	119
0393766407035659b3cb458ff12b2a20	2012-11-07	881cc73ab1e41ea0ac084aef419a165b	M		1949-01-01	4	0		0	0	0	0	0	63	0	0	0	2013-12-31	13
0397aa3d1685facf2b95f851c48324c7	2010-06-24	ae376a8bb0a8af31c361a6ae0a54ad41	M		1975-01-01	5	0		0	0	0	0	0	35	0	0	0	2013-12-31	42
0399d29faf468aa449bfd0e5c0b6d039	2006-08-30	a8e7e2489e7ff69111bd8a5e2be26f44	M		1963-01-01	2	0		0	0	0	0	0	43	0	0	0	2013-12-31	88
039d3d9c1de46d97190e9ba5824883f0	2007-07-16	1a98a6742dbe1ba3482f531bb91d5ece	M		1988-01-01	2	0	0	0	0	0	0	0	19	3	1	1	2013-04-27	69
03a24327317e3b2791d89ab0fec34e3b	2006-01-07	dbfcd843dc94eca7de1f8e7ef3effd57	M		1985-01-01	4	0		0	0	0	0	0	21	0	0	0	2013-12-31	95
03a36a4dd3685501277cf859e38afd3d	2003-08-29	4628965e715dcc6ec5c7e097f8d3d685	M		1973-01-01	3	0		0	0	0	0	0	30	0	0	0	2013-12-31	124
03a36cb77793e09985aa530ef5ea64a4	2008-06-18	fc968bb096dafae041939c217abf3458	M	2012-04-02	1956-01-01		0	0	0	0	0	1	0	52	0	1	1	2012-01-09	43
03a456f549b6df8541c92a650b5ebd49	2009-03-03	bd65eb85f7944e965fb9366dd454169e	M		1932-01-01	3	0		0	1	0	1	0	77	0	0	0	2013-12-31	57
03a45bb72970405bf2ef8156dc97d136	2012-04-27	03a45bb72970405bf2ef8156dc97d136	M		1965-01-01	1	2		1	0	0	0	0	47	0	0	0	2013-12-31	20
03a5583c81980319666de450c2102228	2004-07-15	ef57188e4bd71d0ce1ad4c04e6823ee5	M		1976-01-01	1	0		0	0	0	0	0	28	0	0	0	2013-12-31	113
03a8e0b37f83735dec2a6b97bd2207c8	2008-10-29	699a7305b7321a5012f931710d49e292	F		1984-01-01	2	0	0	0	0	0	0	0	24	0	1	1	2012-07-21	45
03aa8787ac4c771cf2b4a2a82ac82b7c	2004-03-27	03aa8787ac4c771cf2b4a2a82ac82b7c	F		1985-01-01	1	3		1	0	0	0	0	19	3	0	0	2013-12-31	117
03aea60be01b32c05cdeebd5899cd745	2004-07-18	8808a0b4d6c28f0ec4b33bf41adb3d98	M		1959-01-01	4	0		0	0	0	0	0	45	0	0	0	2013-12-31	113
03af5b5a09b1071f647630874100b8a9	2010-09-02	177b1fbf8600fd8d914f15b01bafd83c	F		1945-01-01	7	0		0	0	1	0	1	65	0	0	0	2013-12-31	39
03b1d49d6299672c004072449bf6b565	2012-02-13	1599678eb0528090964d3017c25ba565	M		1953-01-01	1	0		0	0	1	1	0	59	3	0	0	2013-12-31	22
03b2ad3ca4aeb04e61521182a9945049	2004-01-26	a7162d7851afe810951c4d3aefe0806b	F		1955-01-01	3	0		0	0	0	0	0	49	3	0	0	2013-12-31	119
03b3b8c66c283e5f02114dbdee6133c3	2009-07-24	fd937313470923032ebf78bbea4b41c5	F		1923-01-01	2	0		0	0	0	1	0	86	0	0	0	2013-12-31	53
03ba1566baea52d06a2e98fcab51b6e4	2012-09-07	3ee98ab9564b7328f80f500ceb9a660e	F		1977-01-01	2	0		0	0	0	0	0	35	0	0	0	2013-12-31	15
03bca423ca5108eb808541bd73843cf0	2003-11-19	ee18ab34b5ddddd93e19bbd7ee0337ef	M		1967-01-01	2	0		0	0	0	0	0	36	0	0	0	2013-12-31	121
03befefd6a806d7c22c51d74a695847a	2005-07-01	cf2cfe8e7140e5ed9ab3d4b235e478b7	M		1979-01-01	3	0		0	0	0	0	0	26	0	0	0	2013-12-31	101
03c3dc2b9072b200e42cad2d2a7ae6f4	2011-05-24	45d127fdfbc169375644b33ecf6c7d77	M		1980-01-01	2	0		0	0	0	0	0	31	1	0	0	2013-12-31	31
03c7c3d5112b6c84e8e6352a6506a6cc	2009-09-24	d30211c5ae873afae8ff4ed44283ffd6	F		1975-01-01	2	0		0	0	0	0	0	34	0	0	0	2013-12-31	51
03ca347ec5a04e6c2b38a3db6be77d3f	2007-07-27	65e11aa8190f809ba491c93071b14d13	M		1993-01-01	1	0		0	0	0	0	0	14	0	0	0	2013-12-31	77
03cd6917d4f8c3d2617be2777e883604	2011-01-24	12cf3e4ef41e3edbcd39617b91fb10f7	F		1928-01-01	7	0		0	0	1	1	1	83	0	0	0	2013-12-31	35
03d46a74f042632c95b39eefada3157d	2003-09-24	2625c41363946edcd243b03e952456ea	M	2012-09-16	1950-01-01	1	0		0	0	0	0	0	53	2	2	3	2012-09-16	108
03d5d2c18aa66c8596b72123af23bf51	2003-10-15	acea7fc5c7798a8f92cf46050749ad2c	M		1944-01-01	4	0	0	0	0	1	1	0	59	3	1	1	2005-06-29	20
03d9d3d858881a97fcc74412a251b85b	2009-02-02	cd628026b9eebf3eab43bcedcb57164c	M		1953-01-01	3	0	0	0	0	1	0	1	56	0	1	1	2011-01-24	23
03dd9bf319823a9da4500254b280a24e	2008-01-03	2d10be050feb46ec38f6816e836157a2	M		1958-01-01	2	0		0	0	0	0	0	50	1	0	0	2013-12-31	71
03e2897db1feaeaf26f9833b65e376f2	2003-03-01	ac4b019d705b8dcf5d8c3d47934b8003	M		1962-01-01	2	0		0	0	0	0	0	41	0	0	0	2013-12-31	129
03e31c1944c592d7e43a3982f87c4a90	2004-06-11	de4d90cf08b6f2dfa24491a1333c87ac	F		1965-01-01	2	0	0	0	0	0	0	0	39	0	1	1	2005-12-07	18
03e4ba7478c58d7542cb68258f73e5aa	2008-07-25	8db6da71d58a446596b72123af23bf51	M		1985-01-01	2	0		0	0	0	0	0	23	0	0	0	2013-12-31	65
03ebf2889ed19b47fe72e03fdd51aa9a	2007-09-10	0f10597c6c0f72351bcaad5ec75c84f1	F		1982-01-01	4	0		0	0	0	0	0	25	3	0	0	2013-12-31	75
03f714f4614905e7a53fe0089b100e84	2004-01-09	8cd5f55507951014087dff53b04f25df	F		1978-01-01	1	0		0	0	0	0	0	26	3	0	0	2013-12-31	119
03ff8d23464d995cd980be8f495c455b	2010-08-17	199b1a1aa6322fa73e6b818b6e637c8e	M		1982-01-01	1	0		0	0	0	0	0	28	0	0	0	2013-12-31	40
0400eba27c7561eb9d0b8d2ef7761b14	2012-11-07	881cc73ab1e41ea0ac084aef419a165b	M		1949-01-01	1	0		0	0	1	1	0	63	0	0	0	2013-12-31	13
0406dc2fe9f3773541c5ebf38e072171	2009-12-09	0406dc2fe9f3773541c5ebf38e072171	F		1970-01-01	3	3		1	0	0	0	0	39	1	0	0	2013-12-31	48
040ab67099391c5858a524d2df5a7f1c	2008-04-16	f68f0498279f5e949afca2b62f58f5dc	F		1943-01-01	1	0		0	0	0	1	0	65	3	0	0	2013-12-31	68
040bfb47283dd9c950a7be53a3d8f7b5	2003-01-10	040bfb47283dd9c950a7be53a3d8f7b5	F		1953-01-01	2	3	0	1	0	0	0	0	50	0	1	1	2007-07-04	54
040ef8e77a25c36cf0606cdeac8a2eb8	2006-10-25	26af5d03b7de0ede906c5b1a686507b5	M		1989-01-01	1	0	0	0	0	0	0	0	17	0	1	1	2009-04-07	30
040fabfe79e26cc410be229152a3e330	2010-05-24	040fabfe79e26cc410be229152a3e330	M		1974-01-01	3	3		1	0	0	0	0	36	0	0	0	2013-12-31	43
0412370422fd8be8c0e293292ec67c88	2007-11-19	09f2135a37e4622f6f57343e35fbd914	M		1967-01-01	6	0		0	0	1	0	0	40	0	0	0	2013-12-31	73
04126a7d07a378587db51bfe7d9640d3	2012-04-17	6b1d404acb54e54c2e26064b593adda6	F		1942-01-01	3	0	0	0	0	0	0	0	70	3	1	1	2013-03-07	11
041497702e975703ffdd982d27b99188	2010-10-20	12c417f54aed7feb65ddaca5183ed4d6	M		1963-01-01	1	0		0	0	0	0	0	47	0	0	0	2013-12-31	38
0414ffa373b282ec97c08bf8890405dd	2005-05-10	181dd55cab6de3719c0cd385221490f5	M		1951-01-01	4	0		0	0	0	0	0	54	1	0	0	2013-12-31	103
041a4174ea1fc88fdda0a8db4424ed30	2005-11-08	041a4174ea1fc88fdda0a8db4424ed30	M		1988-01-01	1	3	0	1	0	0	0	0	17	0	1	1	2012-07-06	80
0422d354db819661c660ffa6766c9159	2005-09-03	0422d354db819661c660ffa6766c9159	M		1975-01-01	3	2	0	1	0	0	0	0	30	2	1	1	2010-08-10	59
042452d55d4f655011bd8a5e2be26f44	2010-01-13	9bd03265264002730ed8887b5630748d	F		1940-01-01	4	0		0	0	0	1	0	70	0	0	0	2013-12-31	47
0426d5842d5195d96c04862bde3fb30e	2005-01-26	ac1bdbbb5fa0efacfaa8edea1a5ee0bb	M	2012-11-02	1922-01-01		0		0	0	0	0	0	83	0	2	3	2012-11-02	94
042a988dc08de61b0d8bc3eb2c35dc44	2007-07-17	2b6624647c7ca82a6061de32e54d4213	F		1938-01-01	3	0	0	0	0	1	0	0	69	1	1	1	2012-04-13	57
042b59aaca1891a42477016459dfdee5	2011-03-23	2fe4a77cea71d6b127f15fd64be57575	F		1966-01-01	3	0		0	0	0	0	0	45	3	0	0	2013-12-31	33
04318fe08b35f181dc0d74334402c2d8	2003-09-29	ba5ebd14c2c2d7f6191d87a1e5cea5d5	M		1973-01-01	5	0		0	0	0	0	0	30	0	0	0	2013-12-31	123
0434b14a3871bd809e4f63cbd48b090c	2004-12-30	0434b14a3871bd809e4f63cbd48b090c	M		1978-01-01	2	3		1	0	0	0	0	26	3	0	0	2013-12-31	108
0438832770d9dd1f12442aadbc568538	2012-04-20	067c244f4ecc3d8c3f65c7d9691e138d	F		1967-01-01	1	0		0	0	0	0	0	45	0	0	0	2013-12-31	20
0439310d25dfa3ab72e43e8f0d99ea0e	2008-10-29	0439310d25dfa3ab72e43e8f0d99ea0e	M		2003-01-01	1	3		1	0	0	0	0	5	2	0	0	2013-12-31	62
043a1634d2e1c65fffc61391c9423236	2009-07-22	e54c0e9172fede0390be2f548c5f358c	M	2011-03-11	1977-01-01	2	0		0	0	0	0	0	32	0	2	3	2011-03-11	20
043bc7282ff02d717628496a2cdec51c	2006-02-08	998ce773ceac8d36c6eab6ce33ed0335	F		1976-01-01	2	0		0	0	0	0	0	30	3	0	0	2013-12-31	94
04414fae3f979b7fb78addb15b6e5f0f	2009-07-09	8390cedd13febcd07a3b4bd97f22c5ca	M		1966-01-01	1	0		0	0	0	0	0	43	0	0	0	2013-12-31	53
044556912f155cb2f9d9d909ed849ca9	2012-01-14	044556912f155cb2f9d9d909ed849ca9	F		1939-01-01	2	3		1	0	1	1	1	73	1	0	0	2013-12-31	23
044aeca930bb88f1758d673d7e298d80	2012-11-24	517da5e23cab60973c9cf1de04bc12fe	M		1967-01-01	2	0		0	0	0	0	0	45	0	0	0	2013-12-31	13
04643a1ac14422f6fd5d1f80024fef07	2011-08-02	c1ce2a047da34bc6e0872a5723e46c79	F		1976-01-01	1	0		0	0	0	0	0	35	1	0	0	2013-12-31	28
046a364fe067ca8d1252932d2fd3c519	2011-12-19	af50f208bc04c73dd55a9eac874b9457	F		1987-01-01	2	0		0	0	0	0	0	24	3	0	0	2013-12-31	24
046c2a86a2bbcf211bd112ccd8bea7b6	2005-07-15	750540f4b27e3bc192e883f7245485ac	F		1960-01-01	2	0	0	0	0	0	0	0	45	1	1	1	2010-10-21	63
046cd2004dc3347da3e67027d6d51374	2004-07-30	046cd2004dc3347da3e67027d6d51374	F		1952-01-01	2	3	0	1	0	0	0	0	52	1	1	1	2004-11-19	4
047270896cf497065f8bb9ea524151da	2006-01-10	047270896cf497065f8bb9ea524151da	M		1948-01-01	4	3		1	0	0	0	0	58	0	0	0	2013-12-31	95
0472a5f21d5714fd15ade3a200ea29dc	2009-10-10	0472a5f21d5714fd15ade3a200ea29dc	M		1974-01-01	2	2	0	1	0	0	0	0	35	0	1	1	2013-08-22	46
047305f025b3ee1c21271493820ba40a	2007-01-02	e9a8b8f47fda662530c46207c077af35	M	2011-12-02	1923-01-01	2	0		0	0	1	1	1	84	0	2	3	2011-12-02	59
0478469f8b1c39b69005180202ec3ac1	2007-03-08	0478469f8b1c39b69005180202ec3ac1	F		1961-01-01	1	3		1	0	0	0	0	46	0	0	0	2013-12-31	81
047c82a851ab2a1494d9af9f282b2b39	2006-09-01	d2c4d0753ba8591ea9eeee7f17676157	F		1985-01-01	1	0		0	0	0	0	0	21	2	0	0	2013-12-31	87
047d37640f6e6afd5f6a796f9e2d0b6f	2008-07-07	b6524755e524116d8cae343e61e2815b	M		1951-01-01	4	0		0	0	0	1	0	57	0	0	0	2013-12-31	65
047f06675b00f7ea0350146a37988136	2008-05-14	e0c9771ae96e58399834541e9548fe6d	F	2012-09-14	1971-01-01	7	0		0	0	0	0	0	37	3	2	3	2012-09-14	52
0481bf4a0a1197a988b713ce56f32f2b	2003-05-07	48c30669f380986e46ee514eba6c5dce	F		1972-01-01	1	0		0	0	0	0	0	31	3	0	0	2013-12-31	127
0483a7f0a4202a7e53f53748eb7735f4	2005-04-30	1e453f828ac9276770752f0a8792690d	F	2013-01-17	1987-01-01	2	0	0	0	0	0	0	0	18	0	1	1	2010-04-09	60
048ba233e9e57dfb74bcf6ed591faced	2012-10-15	ff0f42cda5d0294617ef49dfa7d539ef	M		1952-01-01	3	0		0	0	0	1	0	60	0	0	0	2013-12-31	14
048c0d638f8922f24159fc3c0ba99ac3	2011-05-30	048c0d638f8922f24159fc3c0ba99ac3	F		1967-01-01	3	3		1	0	0	0	0	44	0	0	0	2013-12-31	31
048c83c35af16940bc81422b97113661	2010-06-07	80d824bc95cba3388c8d8381446c7ba8	M		1964-01-01	3	0		0	0	0	0	0	46	0	0	0	2013-12-31	42
049164b6c2eeaf37cf0a9062d4e7eda6	2005-03-22	8a4856d1b6102cd7e7690c097e551d0b	M		1963-01-01	2	0	0	0	0	0	0	0	42	0	1	1	2007-08-20	29
04925395253028f1890ac33f9227616f	2003-10-27	c5b17c1e722896b6037209d4495cbca2	M	2013-10-30	1925-01-01	4	0		0	0	0	1	1	78	0	2	3	2013-10-30	120
049af543707f43c4c8a41bb400b7a93c	2011-02-08	889dc24dd4d64aed0f47daf6555847c4	F		1965-01-01	3	0		0	0	0	0	0	46	0	0	0	2013-12-31	34
049d207b8a4a9e748c82ecfc560581ea	2008-07-25	a81d49fe00ddbf76c11b9b64c7e5e3a4	M		1976-01-01		0		0	0	0	0	0	32	0	0	0	2013-12-31	65
049d8c880369e98ccbcd303bd371d83e	2004-11-08	b2190dd302b2798991395ffd1361421d	F		1973-01-01	1	0		0	0	0	0	0	31	0	0	0	2013-12-31	109
04a0c70d5e02b9fcfdd2dd7945b286c6	2003-06-13	23a6867ad1dfe29e46818294157a91e5	F		1972-01-01	5	0		0	0	0	0	0	31	0	0	0	2013-12-31	126
04a0e7dccaec9fe8c68d62dbbdb2be4d	2005-11-16	b5cbbdcd9441ef5e9104c1dd63fc0749	F		1950-01-01	1	0		0	0	0	0	0	55	0	0	0	2013-12-31	97
04a4fef797373accede478367246f2b4	2004-03-15	04a4fef797373accede478367246f2b4	F		1953-01-01	3	3	0	1	1	0	1	0	51	3	1	1	2008-09-17	54
04a69472a629bb769388762040b35920	2005-01-27	f70edc167f8a6a3acc646516ef9f2500	F		1967-01-01	2	0	2	0	0	0	0	0	38	3	1	2	2013-08-10	103
04acd8f9fba52f4df6e4c0ae5fa453b8	2009-07-06	a5cb0c228c58b42cc23abdca7af673f5	M		1929-01-01	4	0		0	0	1	0	1	80	0	0	0	2013-12-31	53
04adca6441f809fae8141d25217c759c	2003-05-07	6cb6b0604d0374c6c5acf69db824527e	F		1945-01-01	2	0		0	0	0	1	0	58	0	0	0	2013-12-31	127
04b24b96a00bcb6f95611d29e5d2c402	2007-08-29	ec4849de632825b1580a07f17d9c6d48	F		1956-01-01	2	0		0	0	0	0	0	51	0	0	0	2013-12-31	76
04b3e4cc72c5affc14cceecd4855748c	2011-01-17	2b46d8ff28cf13baf8919a13beab51a6	M		1938-01-01	1	0		0	0	0	1	0	73	0	0	0	2013-12-31	35
04b6e5eb533fe18f8c80a96534411718	2005-07-01	04b6e5eb533fe18f8c80a96534411718	F		1952-01-01	2	2	0	1	0	0	0	0	53	0	1	1	2010-03-01	56
04be72f0ec33fb8d4c9b1717bbddeaf1	2005-11-04	e28217fb10a60dd0421c95ae808fc8ad	F		1938-01-01	1	0		0	0	1	1	0	67	1	0	0	2013-12-31	97
04c10174b1862f0b3fbb9993c0d701bf	2009-08-10	04c10174b1862f0b3fbb9993c0d701bf	F	2011-09-20	1995-01-01	1	3		1	0	0	0	0	14	1	2	3	2011-09-20	25
04c2df1fc90a0d35a29073c5292f587d	2011-09-13	f3ba4ace93a70124f94af7ccd23f0902	F		1972-01-01	1	0		0	0	0	0	0	39	3	0	0	2013-12-31	27
04c4d2b8493d8486bbfde930de743a75	2004-04-02	6ded10f572cae52630c46207c077af35	M		1965-01-01	7	0	0	0	0	0	0	1	39	0	1	1	2012-11-21	103
04d4270d6330603b5a81bf83a7ea7a03	2008-09-25	04d4270d6330603b5a81bf83a7ea7a03	M		1941-01-01	4	3		1	0	0	0	0	67	0	0	0	2013-12-31	63
04d5e5f5dc2989a7822931c100672cb9	2009-01-12	068be8f8ecfad55804ae8889ecc5cc58	F		1964-01-01	1	0		0	0	0	0	0	45	2	0	0	2013-12-31	59
04e0431800324c8f3c89ece4920312b1	2012-01-21	3c41eb1f857ef9bbbd889414c9b64cfe	F		1991-01-01	1	0		0	0	0	0	0	21	0	0	0	2013-12-31	23
04e0a6d7dae500a18685e0602b51b3aa	2003-02-12	9ad26b6d7238181fb1c7fc87162e1823	F		1967-01-01	1	0	1	0	0	0	0	0	36	2	1	2	2005-06-13	28
04e501773da0e7f36507101a14258243	2007-12-03	3128c4642ecbb8e1dfb5311d207dee5d	M		1983-01-01	1	0		0	0	0	0	0	24	3	0	0	2013-12-31	72
04e6ce5a394574283b879b06fd67ab7a	2011-07-08	da58cacd075d7a3fbf01eb563072619c	M		1988-01-01	2	0		0	0	0	0	0	23	2	0	0	2013-12-31	29
04e742899f72077fa803dc133449e127	2004-07-07	04e742899f72077fa803dc133449e127	M	2010-08-05	1930-01-01	2	3	0	1	1	1	1	0	74	0	1	1	2007-04-16	33
04e9049836bb03f9da4c581893fca8fd	2005-10-28	609b6af4cae7732ba4aea7e182741a23	M		1929-01-01	2	0		0	0	0	0	0	76	0	0	0	2013-12-31	98
04ee87a8acab2f8bff9cab7860f77419	2007-12-31	04ee87a8acab2f8bff9cab7860f77419	F		1934-01-01	6	3		1	0	0	0	0	73	0	0	0	2013-12-31	72
04eec201e26746670d0d5d595940e74f	2004-03-13	9984e7ddb8ab88ece1479937eb1b8e83	M		1964-01-01	1	0		0	0	0	0	0	40	0	0	0	2013-12-31	117
04f9e34524e0522250a83792cbf3f9ad	2003-08-19	cbeeab07fb8f97b7dc116a696def61f8	M		1921-01-01	5	0		0	0	0	0	0	82	0	0	0	2013-12-31	124
04fc114cfe074ae7fff1df83ab3f7bf4	2006-10-10	04fc114cfe074ae7fff1df83ab3f7bf4	M	2010-12-17	1921-01-01		3	0	1	0	0	0	0	85	0	1	1	2008-10-29	24
04fd364c522c0e20c6f0357a2b7e9457	2009-05-27	b2c47b1ae92fdd1216e8ddb23c2fbe92	M		1951-01-01	2	0		0	0	0	1	0	58	0	0	0	2013-12-31	55
05020e50fbb0adf015d4082a5f2d0ce3	2003-04-09	05020e50fbb0adf015d4082a5f2d0ce3	M		1980-01-01	2	3		1	0	0	0	0	23	0	0	0	2013-12-31	128
0504a0f647ff46e781a489854076bb8f	2003-03-22	45b5a071e86fc067b834d3d566a1d0e3	F		1970-01-01	2	0		0	0	0	0	0	33	3	0	0	2013-12-31	129
0506ba54325af3584cce46478ed5322c	2007-08-01	aaaa047e6cceb360f9dd2190f30a4de2	M		1958-01-01	4	0	0	0	0	0	0	1	49	0	1	1	2013-06-22	70
0506f79ccd0f1ffb105012a728a6c9be	2007-12-03	0506f79ccd0f1ffb105012a728a6c9be	M		1926-01-01	6	3		1	0	1	1	1	81	0	0	0	2013-12-31	72
050e18765cd43ef4f3139eca835ce1aa	2005-07-30	e9a634166aadfb8f7bb1c73e91347e32	M		1925-01-01	1	0		0	0	0	0	0	80	3	0	0	2013-12-31	101
050f11a203151d41097cab4cf88cef4d	2006-09-11	8c22f452c862568bf1d0186fd9f4a36f	F		1928-01-01	5	0	0	0	0	0	0	0	78	0	1	1	2012-02-23	65
051778defc61a7ada5cce133cfd43ced	2003-12-23	051778defc61a7ada5cce133cfd43ced	M		1968-01-01	2	3	0	1	0	0	0	0	35	3	1	1	2004-03-14	3
051e5fde90e297beb5d4684254ac5dd7	2012-10-24	051e5fde90e297beb5d4684254ac5dd7	M		1976-01-01	2	3		1	0	0	0	0	36	0	0	0	2013-12-31	14
052012c17179c3932bb74517ac13e6f4	2009-01-12	068be8f8ecfad55804ae8889ecc5cc58	F		1964-01-01	3	0		0	0	0	0	0	45	3	0	0	2013-12-31	59
0525c8d2ea119f5c2c2a8cd2075c270d	2007-03-27	2bec773a9f7b37125286bdfdd68bbd74	M		1942-01-01	2	0		0	0	0	1	1	65	2	0	0	2013-12-31	81
0527c2aed6b9db5e4d2d83eb25ee1d83	2007-04-13	259eecc8179438f68d981336bae55dd0	M		1930-01-01	2	0	1	0	0	0	1	0	77	3	1	2	2009-03-19	23
052a8c51306666fc1c6cc677bd80728e	2009-02-26	0c19e2e632d4f93488f89a7349da42cc	M		1931-01-01	3	0	0	0	1	0	1	0	78	1	1	1	2013-09-27	55
052af3ab013031024cfee36a8f614fd7	2007-09-29	ecdb92766735e4c6c6eab6ce33ed0335	M		1950-01-01	1	0		0	0	0	1	0	57	3	0	0	2013-12-31	75
05326cdde1995ccb88b713ce56f32f2b	2010-03-20	359e004ea7c1d039efbb187b63394ece	F		1981-01-01	1	0		0	0	0	0	0	29	0	0	0	2013-12-31	45
0536d6d9eb3bdd0c2c801d95026fa535	2011-07-05	a7194ec82fe533ee6ed0d1b1a4a663c1	M		1979-01-01	1	0	0	0	0	0	0	0	32	2	1	1	2013-03-28	20
0536eae9d1be0f0732dcd718629cd7c6	2010-01-26	08223db9579db2870bc2aaa290d1b39b	M		1963-01-01	2	0	0	0	0	0	1	0	47	0	1	1	2010-04-28	3
053d58f56f3d2989cfc156652bb7370f	2003-08-19	66a9f0782a4dbf4a36e7579527233c9b	M	2011-07-23	1926-01-01	4	0		0	1	1	0	1	77	0	2	3	2011-07-23	95
053f7d6303d7b7175422e130d8daae39	2005-07-17	72980ed368a61bfb52b037b1e2cf1999	M	2012-03-28	1948-01-01	4	0		0	0	1	1	0	57	0	2	3	2012-03-28	80
054141e97b9821e5a5cce133cfd43ced	2005-06-13	054141e97b9821e5a5cce133cfd43ced	M		1960-01-01	3	3		1	0	0	0	0	45	0	0	0	2013-12-31	102
054250ad6e6c586a747a547119823071	2005-03-17	a253bf56f9650da8b77751cf6670c6b4	F	2012-12-23	1931-01-01	1	0		0	0	0	0	0	74	0	2	3	2012-12-23	93
054384b01b7d739fa0071673c4483569	2007-03-08	b29c8e725dc8fc51ede372683b00aeb6	F		1971-01-01	6	0		0	0	0	0	0	36	0	0	0	2013-12-31	81
0545bdbdf8eec14cf01d347849867de7	2003-09-05	b1ed9a57c8a5c6279f73f856fb8f7c3a	M		1956-01-01	4	0		0	0	0	0	0	47	0	0	0	2013-12-31	123
0546fc925bef45c9a3e713cbefd81fb1	2006-12-22	df83126677834967740f93156bece6ea	F		1976-01-01	3	0		0	0	0	0	0	30	0	0	0	2013-12-31	84
054c5fd2f15803de2a6fe0020084fb01	2004-07-17	e4d63850ec23e3da1f26fd2e5c64fc89	M		1960-01-01	1	0		0	0	0	0	0	44	0	0	0	2013-12-31	113
0550a5146539d107e7046fb7f43b965b	2003-08-28	38765867a4003a0d75b55167ace2e35d	F		1981-01-01	1	0		0	0	0	0	0	22	0	0	0	2013-12-31	124
055152f15a3c128c51e0ad2a296490a9	2008-04-08	4751a3fe492709ddf10d92db8dce7e3d	M		1975-01-01	7	0		0	0	0	0	0	33	0	0	0	2013-12-31	68
0552134ed67434fcbcdd751b27ce6bd2	2007-12-03	85bf9e7a64283fa41ccd5e8b3336b407	M		1972-01-01	1	0		0	0	0	0	0	35	1	0	0	2013-12-31	72
0552be98466ec10e22c51d74a695847a	2003-08-21	2117341871c82ef950397b8abbc90176	F		1939-01-01	3	0		0	0	1	1	1	64	0	0	0	2013-12-31	124
055761cc8ca59432a814f96d9ecfba04	2008-06-03	35043f3dadd08ac06dddb92cd37ca4c1	F		1963-01-01	1	0	0	0	0	0	0	0	45	0	1	1	2013-08-19	62
055b31a9c8483f381ec2e7c1e4961475	2005-09-22	8c136dc79ff2098021522c121e21f139	F		1976-01-01	2	0		0	0	0	0	0	29	0	0	0	2013-12-31	99
056a3062a3d2e34ea316c2634f407b53	2004-01-28	056a3062a3d2e34ea316c2634f407b53	M		1999-01-01	2	3		1	0	0	0	0	5	0	0	0	2013-12-31	119
056af27a71e81a516591306eec97b530	2004-03-24	50011e5a098f8f5ef0d5c7248c62f410	M		1966-01-01	7	0		0	0	0	0	0	38	2	0	0	2013-12-31	117
056c93a54ddeaed54a8118fe933f47e6	2011-07-18	4e80489225b6d9e87b2d41c6198b2c3e	M		1964-01-01	1	0		0	0	0	0	0	47	0	0	0	2013-12-31	29
056ee1ca83002032782d16b715e2886c	2004-03-27	03aa8787ac4c771cf2b4a2a82ac82b7c	F		1985-01-01	3	0	0	0	0	0	0	0	19	1	1	1	2004-10-20	7
0572572108a9f1a65765b483b78bf1c9	2005-10-04	9fe6819613bd1b60577b60d54df260b8	F		1960-01-01	1	0		0	0	0	0	0	45	0	0	0	2013-12-31	98
0579a004ff1716c778b97e36b5cfc068	2003-07-07	980edcdc9dbc288e745e44bed6f6cc22	F		1974-01-01	1	0		0	0	0	0	0	29	0	0	0	2013-12-31	125
057d6945db959f6e22a44714abbc15f9	2009-08-31	057d6945db959f6e22a44714abbc15f9	F		1959-01-01	2	3		1	0	0	0	0	50	0	0	0	2013-12-31	52
057e812be71e4f0f3c9e2a648427518b	2010-11-15	115172819712af472216ce48ae613f27	F		1985-01-01	1	0		0	0	0	0	0	25	0	0	0	2013-12-31	37
0589d337a77060978a274f9cb3289344	2003-06-19	4a6f9222661b9700b9caa4ffffba218f	M		1956-01-01	2	0	0	0	0	0	0	0	47	1	1	1	2003-10-16	4
0591b99b8f2afdf14dbc3d951fcaab6f	2004-05-17	c77c0e658b93d83f27ac0547bedf16f8	F		1938-01-01	4	0		0	0	0	0	0	66	0	0	0	2013-12-31	115
05929aa69ac3e7a2c0656c4dc5ff83e1	2006-01-26	da71e36d31672b2b21b6859c4bd53974	F		1995-01-01	2	0		0	0	0	0	0	11	1	0	0	2013-12-31	95
05946c0e4743556e2e993f90434055ba	2011-01-20	35c3eb7b88ee9c29d25794adad0c51d7	M		1991-01-01	3	0		0	0	0	0	0	20	0	0	0	2013-12-31	35
059c60c46e42962c90bf37a0d392a7d4	2003-06-16	2632c281136735fafd91d5465c8d411f	M		1967-01-01	1	0		0	0	0	0	0	36	3	0	0	2013-12-31	126
059cbef97d5c2d114252e4b302ebf7dd	2003-05-07	48c30669f380986e46ee514eba6c5dce	F		1972-01-01	1	0		0	0	0	0	0	31	0	0	0	2013-12-31	127
059ec5312749a12477c60323837961a0	2004-05-28	059ec5312749a12477c60323837961a0	M	2012-12-31	1924-01-01	2	3		1	0	0	1	0	80	1	2	3	2012-12-31	103
05a0552b2b1c53dcbfca44f6a0cb2672	2007-08-01	aaaa047e6cceb360f9dd2190f30a4de2	M		1958-01-01	4	0		0	0	0	0	0	49	0	0	0	2013-12-31	76
05a1f3274359d0a62ddc9d3fdc56c63a	2008-04-05	1cb19c039af3b938f7d3a5ae50555885	M		1998-01-01	4	0		0	0	0	0	0	10	1	0	0	2013-12-31	68
05a2638dd96a671ce729e7b492179ae7	2007-12-21	e96a234a8dbffa8b097f8f5d1ceb6522	F		1948-01-01	3	0	0	0	0	0	0	0	59	0	1	1	2010-08-02	32
05a55b34bf0834acde5bdde3e34aee7b	2009-07-13	bb297fb1723a6386508b83fe3e9d4923	F		1987-01-01	2	0		0	0	0	0	0	22	3	0	0	2013-12-31	53
05a58ae686c1facf7cb73bdedcdde437	2007-11-14	d5469595980e0ba157f58afd4593876e	M		1951-01-01	4	0		0	0	0	0	0	56	2	0	0	2013-12-31	73
05acf61279f3f18ddc790545a42756fc	2003-04-09	df865857e842b9fe42aa3176670bfbb7	F		1978-01-01	2	0	0	0	0	0	0	0	25	1	1	1	2005-07-15	27
05aefdef5a5802859724f52c91d828c2	2010-03-02	b9b20348faadb458eaf4ed64332284b5	F		1921-01-01	2	0		0	0	0	1	0	89	0	0	0	2013-12-31	45
05bfa708a0ba929a8c80a96534411718	2003-05-26	2990fc4dc7479eacd6cac6c690f37a77	M		1949-01-01	2	0		0	0	0	0	0	54	0	0	0	2013-12-31	127
05c06c7931a3c9844cc0b08ad711daba	2005-05-21	f4a6f6b6194cf2f17ffa576ddbfb3ce1	F		1977-01-01	4	0		0	0	0	0	0	28	0	0	0	2013-12-31	103
05c23d7af68884059041435bed3420bc	2010-08-02	4fef930f101ebf6584f1af2d45414590	M		1956-01-01	4	0		0	0	0	1	0	54	0	0	0	2013-12-31	40
05c5c8b351ee80208c2557aad2ebd305	2003-04-27	a10d7d859efd553eb6b5d4bcd096e6b7	F		1988-01-01	4	0		0	0	0	0	0	15	2	0	0	2013-12-31	128
05cb89ee566d7e2b5b487d6260fe841a	2012-02-22	2f29b8d437eed78f14a6cc84374ff5bb	M		2001-01-01	2	0		0	0	0	0	0	11	3	0	0	2013-12-31	22
05cd83cc5940c0b864559400b60117aa	2012-04-21	aa775ec1568834d9c450fdda01d1b4da	F		1975-01-01	1	0		0	0	0	0	0	37	0	0	0	2013-12-31	20
05cdc3c3e16ea771b8f30a7e0e0194a4	2008-09-27	672bedb87b4bef696c2c1b934aedd3db	F		1959-01-01	2	0		0	0	0	0	0	49	2	0	0	2013-12-31	63
05cf63b432cbd2ef43c61c8c157310e2	2004-09-29	05cf63b432cbd2ef43c61c8c157310e2	M		1951-01-01	3	3		1	0	0	0	0	53	1	0	0	2013-12-31	111
05d0206da327b2ecbb0d21bba0c167c0	2003-02-24	bb4862802371aa9977ee9082f8a7bd46	M		1997-01-01	1	0		0	0	0	0	0	6	2	0	0	2013-12-31	130
05d117c3c97ead09924a0a64c9cd7dfe	2008-07-02	eadaa4c54604fd9ec1ed3b56a0a5e454	F		1979-01-01	4	0	1	0	0	0	0	0	29	0	1	2	2010-04-28	21
05d1d84b46e16a06a8548f5496c360f7	2007-07-12	f71a0f10584c6d0c9104c1dd63fc0749	M		2006-01-01	2	0		0	0	0	0	0	1	0	0	0	2013-12-31	77
05d28176d5699de12634245d5f632add	2009-12-04	05d28176d5699de12634245d5f632add	F		1967-01-01	2	3		1	0	0	0	0	42	0	0	0	2013-12-31	48
05d38dc0c245a17d5fd78f2dffce6e79	2007-07-03	0e71cfeb8e6721d9562a594fc51de129	M		1983-01-01	3	0		0	0	0	0	0	24	0	0	0	2013-12-31	77
05d8829201e3c2c12cf97c9895235afe	2005-03-14	77d3f29ab3229483a9f7bc7ca462c46a	M		1958-01-01	2	0		0	0	0	0	0	47	0	0	0	2013-12-31	105
05d9cd7f2d1271a92b4215f3ced42d47	2010-08-11	64faf0af9835d1a8f2512e1c28f1a617	F		1987-01-01	2	0		0	0	0	0	0	23	1	0	0	2013-12-31	40
05dada12c01f79c012026f9c1826be2b	2009-05-12	8230e6cd7aa5cfc3fd2c315aaff5caed	M		1984-01-01	7	0		0	0	0	0	0	25	0	0	0	2013-12-31	55
05e24fc064490e557b34012a37760f96	2011-07-07	8e77687f17109b61e637d38c550ea9fc	F		1960-01-01		0		0	0	1	0	0	51	0	0	0	2013-12-31	29
05e4700c44f0c25a363f9ec58ca67f9e	2004-03-01	a64aea7692be068679a763a21aed7b09	F		1969-01-01	1	0		0	0	0	0	0	35	3	0	0	2013-12-31	117
05fff2d0b8d3f5a0d3319f4e110f936e	2006-02-07	56c40d36be664fe69f88ac8d53dee4de	F		1933-01-01	1	0		0	0	0	0	0	73	3	0	0	2013-12-31	94
060206554b5070f2056b5056d0e7aafc	2004-10-02	68f696c63bc5bff0d67b695ea053071b	M		1941-01-01	3	0		0	1	0	0	0	63	0	0	0	2013-12-31	110
060324550b7b3d2d1c0ea189ec6737d1	2012-08-10	060324550b7b3d2d1c0ea189ec6737d1	M		1952-01-01	4	3		1	0	0	0	1	60	0	0	0	2013-12-31	16
0607d44b67dbc92f776bd8333cd642c8	2007-02-23	707acf1f32f8a57e76f962fe32e66582	M		1971-01-01	2	0	0	0	0	0	0	0	36	3	1	1	2012-08-20	66
06117a35368d1907887251ebd9073d82	2012-05-02	d344a73b681095baba9d7e1de175af28	M		1979-01-01	3	0		0	0	0	0	0	33	1	0	0	2013-12-31	19
06172837c02ac8f5ea4079f06ca99133	2009-12-08	06172837c02ac8f5ea4079f06ca99133	M		1937-01-01	2	3		1	0	0	1	0	72	0	0	0	2013-12-31	48
061f49d926d33b9497f868e4fbac3f3c	2008-06-05	5ca2cd593ccb70e3db02c2de0a7cd0ad	F		1959-01-01	2	0		0	0	0	0	0	49	0	0	0	2013-12-31	66
061f51b1d6d3ab8230cc35d6b03ad291	2011-08-31	7323a0bb13c57927f03464fbed8c6459	F		1942-01-01	1	0	0	0	0	0	1	0	69	2	1	1	2013-02-20	18
06208541a248c3684b31af8c79cfc0fc	2005-08-05	ad6379d2ec022b51f52c736e659cee16	M		1967-01-01	2	0		0	0	0	0	0	38	0	0	0	2013-12-31	100
06221c61d88011494a73bb94d41cf313	2006-05-26	06221c61d88011494a73bb94d41cf313	M	2013-09-30	1937-01-01	4	3		1	0	1	1	1	69	0	2	3	2013-09-30	88
062435c9a0bcbaf0962388d0c17ad564	2003-02-20	99272386e9bcf8fa433fe0ce857eb6f3	M		1972-01-01	2	0	1	0	0	0	0	0	31	0	1	2	2006-05-11	39
062a42024104dafa82b4b565bfa31589	2003-04-17	bfbd8796417df08c710e037cbc3f7ab6	M		1930-01-01	1	0		0	0	0	1	0	73	0	0	0	2013-12-31	128
062af7497778eee10c2c65de6ea4a5b2	2010-03-03	ccec0193f03dfab3353bf6dcf4fccdb2	M	2011-06-04	1931-01-01	1	0		0	0	0	0	0	79	0	2	3	2011-06-04	15
062c0196d9de674985b5ed758c0f494e	2011-09-28	4db97951b54999d1d59d2c2af19c2751	M		1962-01-01	3	0		0	0	0	0	0	49	0	0	0	2013-12-31	27
0634743b3c05da59715cd9f3e0b7f683	2004-08-02	2816699218c0925521cdbb9069a4f480	F	2012-07-31	1951-01-01	1	0		0	0	0	0	1	53	0	2	3	2012-07-31	95
0634a51b2ef56ccfb0f5fd9b1bb90869	2012-08-14	a259d89939f08857ea3cf9e0213b145b	F		1940-01-01	1	0		0	0	1	0	1	72	0	0	0	2013-12-31	16
063659489b0b03c5097f8f5d1ceb6522	2003-04-23	6a72b62fea3debf3afde601d36cd8a16	F		1990-01-01	1	0		0	0	0	0	0	13	0	0	0	2013-12-31	128
0637cc09a38dd365b5c48928dbbb37c4	2012-03-30	18b4efc5759af866e80a4802d322eaf5	F		1923-01-01	2	0		0	0	0	1	0	89	3	0	0	2013-12-31	21
063d9e90f663e20f9accf2ff78a91c99	2009-02-17	063d9e90f663e20f9accf2ff78a91c99	M		1931-01-01	1	3		1	0	0	1	0	78	0	0	0	2013-12-31	58
0643501934ac9b68a77d9e178b888158	2003-11-01	93c26f8f1550ddab7e66faa14fdf880e	M		1957-01-01	1	0		0	0	0	0	0	46	1	0	0	2013-12-31	121
0647fa4ddd5a353200fa9665e34ae89c	2005-01-10	0647fa4ddd5a353200fa9665e34ae89c	F		1979-01-01	1	3	0	1	0	0	0	0	26	0	1	1	2007-10-05	33
064b20be8619dc55594d7328b48ce231	2009-09-17	a20637dcd78dbb5b5b0fba0df640797c	M		1954-01-01	3	0		0	0	0	0	0	55	0	0	0	2013-12-31	51
064d9bfbc05f2ac50564f64221d54023	2012-08-13	076d778dadf2e304957433cf94bf02fd	F		2005-01-01	2	0		0	0	0	0	0	7	0	0	0	2013-12-31	16
064fd6b4137c99138ce5f12bba4aa75c	2007-05-30	b08c9c6681de7fc7bfab2167870df33b	F		1966-01-01	4	0		0	0	0	0	0	41	0	0	0	2013-12-31	79
064ffec79e6b5af9228a66f91e3b349e	2005-01-26	ac1bdbbb5fa0efacfaa8edea1a5ee0bb	M	2010-08-09	1922-01-01	4	0		0	1	0	1	0	83	0	2	3	2010-08-09	67
06574b086cd836ebe51efff20ced32b4	2011-04-20	06574b086cd836ebe51efff20ced32b4	F		1935-01-01	4	3		1	1	0	1	0	76	1	0	0	2013-12-31	32
06576081d06f40a888de90f99367cbe9	2009-10-21	914450d7eccccf9ab46c939c28bce019	M		1982-01-01	1	0		0	0	0	0	0	27	0	0	0	2013-12-31	50
065891ab3deb5f9a74cc61078d488b3e	2006-05-27	9008e58bfa8ff0958a684ecb83c7a602	F		1943-01-01	3	0		0	0	0	0	1	63	0	0	0	2013-12-31	91
06598da012ba1a1c36e7579527233c9b	2012-10-30	09a22a442451a3d129f933b72b4b637a	F		1991-01-01	2	0		0	0	0	0	0	21	3	0	0	2013-12-31	14
065a2c3540cc193ee5745b190d150ab5	2007-12-12	065a2c3540cc193ee5745b190d150ab5	M		1998-01-01		3		1	0	0	0	0	9	3	0	0	2013-12-31	72
065a573750634974486d456e8607e556	2006-11-08	45ccc93e1c92a7b55e4433b157212ee6	M		1943-01-01	6	0		0	0	0	0	0	63	3	0	0	2013-12-31	85
065c5cdf549e032d0cc888ce5eb88cc4	2005-10-06	e2052960f521da6fd2f2756bf82cd1c0	M		1945-01-01	3	0		0	1	0	0	0	60	2	0	0	2013-12-31	98
065cf36af7f897fe1f328a5e2016806c	2010-03-22	8790facaaab79ca26decd2def5e7785c	M		1994-01-01	2	0		0	0	0	0	0	16	1	0	0	2013-12-31	45
06620dfd20527cf8ab4077a2a2288314	2011-05-11	49fc541b8805ad72f10d92db8dce7e3d	M		1979-01-01	3	0		0	0	0	0	0	32	0	0	0	2013-12-31	31
066c90d24302b8794d9b8f45db039aac	2010-12-06	df46f256bded44fb3e544f1920df2e97	M		1965-01-01	2	0		0	0	0	0	0	45	1	0	0	2013-12-31	36
067654e47a3ded3b3a8125cc2c3e7569	2011-01-04	224a52964aff11ffa252daf6c14e50b0	M		1947-01-01	4	0		0	0	0	1	1	64	0	0	0	2013-12-31	35
0676c54b8dd25f1062e5a5952133bb27	2008-05-20	858f6c3f73f88ea66d151cfc46815a2e	F		1953-01-01	2	0		0	0	0	0	0	55	0	0	0	2013-12-31	67
067c244f4ecc3d8c3f65c7d9691e138d	2012-04-20	067c244f4ecc3d8c3f65c7d9691e138d	F		1967-01-01	2	3		1	0	0	0	0	45	0	0	0	2013-12-31	20
067c8daa8c5720016d1e93c03ccda87a	2011-09-13	132a19ced23399c12eea8981aeab552b	M		1959-01-01	6	0		0	0	1	1	1	52	2	0	0	2013-12-31	27
067ebb3bc7b5ad750d23a6dae447cb40	2004-09-29	05cf63b432cbd2ef43c61c8c157310e2	M		1951-01-01	4	0		0	0	0	0	0	53	0	0	0	2013-12-31	111
0680ac5508091dd168bbf538fddb1189	2011-07-12	0680ac5508091dd168bbf538fddb1189	M		1953-01-01	2	3		1	0	0	0	0	58	0	0	0	2013-12-31	29
0680e23a6fc77944202e3632f3c3b032	2007-10-09	3979da8640416ac6fb3abec3a4c6c149	M		1980-01-01	4	0	0	0	0	0	0	0	27	2	1	1	2013-01-08	63
06811c73324a54eb1454a15d8bbca7e6	2010-11-03	b2e13ff46558dde20a029b71bf401119	M		1984-01-01	2	0		0	0	0	0	0	26	0	0	0	2013-12-31	37
06846eccc0aa7c5c2c2a8cd2075c270d	2003-02-22	49a22a056579f09017ba9b321d2882db	M		1980-01-01	2	0		0	0	0	0	0	23	0	0	0	2013-12-31	130
068a95c940cf7f4c493d6cee05b39198	2005-01-04	7ca064741fd9c52f3e544f1920df2e97	F		1978-01-01	1	0		0	0	0	0	0	27	2	0	0	2013-12-31	107
068b1c4df349c3bad7c11db76b6dd458	2010-09-11	4cfce770067da20769b3ee5f8ca838a5	M		1976-01-01	3	0		0	0	0	0	0	34	0	0	0	2013-12-31	39
068be8f8ecfad55804ae8889ecc5cc58	2009-01-12	068be8f8ecfad55804ae8889ecc5cc58	F		1964-01-01	4	3		1	0	0	0	0	45	0	0	0	2013-12-31	59
0693e76b896769a8148d6fe1a2a43f09	2004-01-26	0856d4deb932d2e7084e13e24e798a8e	M		1932-01-01	1	0	0	0	0	0	0	0	72	1	1	1	2004-02-19	1
0697af6f8a567c52ebbaba4e93f9ebaf	2005-03-05	205830668461a48b162ff44d9ae4a2c4	M		1948-01-01	1	0		0	0	0	1	0	57	0	0	0	2013-12-31	105
0699ba42bcb556a09a26cf8ea287d62e	2010-10-25	7ef4ba216fd8334e122274a48eda2039	M		1943-01-01	3	0		0	0	0	1	0	67	0	0	0	2013-12-31	38
069ab2f07ae6c59b04b24249c723123e	2011-07-08	f3e3edec2ded2cc70e41cc6371a53846	F		1935-01-01	6	0		0	0	0	1	0	76	0	0	0	2013-12-31	29
069f79672f2168bbb77a1568c72f3823	2008-12-25	66c2001d3620a90b4d1a7e9daeac7136	M		1953-01-01	1	0		0	0	0	0	0	55	0	0	0	2013-12-31	60
06a423c2c84e55da198045abd52480f3	2012-11-07	881cc73ab1e41ea0ac084aef419a165b	M		1949-01-01	2	0		0	0	1	1	0	63	0	0	0	2013-12-31	13
06a902488ab6d84c6264ac148a07fd49	2009-11-15	f5a6c634b77ca0963e7e50e98736429c	M		1969-01-01	6	0		0	0	0	0	0	40	0	0	0	2013-12-31	49
06aac0791071b8e9f79d66e9ee9c70cc	2005-04-08	855eb081dcd08ef32d96ced58c0a1675	M	2013-01-14	1937-01-01	6	0		0	0	0	0	0	68	0	2	3	2013-01-14	93
06aeea3c29577540f0a9ca50bf3e4fd9	2007-05-31	2bd004a786a97570d8034a06661bfd29	M		1943-01-01	3	0		0	0	0	0	0	64	0	0	0	2013-12-31	79
06b241ff7afe3755c450fdda01d1b4da	2010-05-06	85990fc842f4addf3aea6b14b0bab892	M		1980-01-01	1	0		0	0	0	0	0	30	0	0	0	2013-12-31	43
06bb684b971eaaecfcf83c12aebcc293	2005-04-26	912a9928cfe56963a33004591ff9f9bd	F		1936-01-01	3	0		0	0	1	1	1	69	0	0	0	2013-12-31	104
06bcd92bf2990a19409901598c2f806c	2010-11-29	952c48cb155dffada9000dc13ccaae36	M		1981-01-01	2	0		0	0	0	0	0	29	0	0	0	2013-12-31	37
06bd148e19266e7abe513009334ab611	2006-02-06	06bd148e19266e7abe513009334ab611	F		1952-01-01	3	3		1	0	0	0	0	54	3	0	0	2013-12-31	94
06bddaefc14bd3f0cea21e68aa360d6f	2008-04-02	244e71aeed84f3af3f8858e823cf2ce2	M		1954-01-01		0		0	0	0	0	0	54	0	0	0	2013-12-31	68
06c088b777130b6f5858af9fa1bd5714	2005-12-23	26d32425df1c99e58f2eb2aa6dfab3b6	M		1956-01-01	3	0		0	0	0	0	0	49	0	0	0	2013-12-31	96
06c4891957df6bf6ca79f14470b3d4ab	2010-04-21	38eca21b672e05a72cc1ac6b906ab990	M		1967-01-01	3	0		0	0	0	0	1	43	0	0	0	2013-12-31	44
06c49be55f66f046c9d1f9fd3f99d7f2	2004-12-17	337cc6d2ac7920f4af3251df468b60da	M		1957-01-01	5	0		0	0	1	1	0	47	0	0	0	2013-12-31	108
06c6b58798650c1b1d96a16051411812	2003-09-22	06c6b58798650c1b1d96a16051411812	F		1922-01-01	1	3		1	0	0	1	0	81	0	0	0	2013-12-31	123
06cef8bca65c05ccd7db5ba21ae8791a	2012-09-19	2610345f2166a1334cc088fa6ebc49be	M		1959-01-01	3	0	0	0	0	0	0	0	53	1	1	1	2013-10-18	13
06d011f0f28863b8a8ae1ea160c843b0	2004-12-15	52a07aa28bc2070f4128db9079c8dd4b	M		1951-01-01	4	0	0	0	0	0	0	0	53	1	1	1	2007-04-18	28
06d13f27dbf1541d870b8de8ce4bc51e	2012-09-08	eadbef8effe16d66762964eacc93e70c	F		2001-01-01	1	0		0	0	0	0	0	11	1	0	0	2013-12-31	15
06d2e811f4db7bb77b1f4e08bb237457	2004-11-08	b2190dd302b2798991395ffd1361421d	F		1973-01-01	1	0	0	0	0	0	0	0	31	3	1	1	2005-02-07	3
06dc729239e9bc72114a4a251df6be81	2005-12-21	c78e4d6553a2d2dcc5c7e097f8d3d685	M		1950-01-01	6	0		0	0	0	0	0	55	1	0	0	2013-12-31	96
06de05f7a6e10199352ffd8e7660bbea	2006-03-21	784a129a9cfd72ec9fa97576fd496432	M		1971-01-01	2	0		0	0	0	0	0	35	0	0	0	2013-12-31	93
06e49a7fb274b6af6061de32e54d4213	2009-07-29	06e49a7fb274b6af6061de32e54d4213	M		1942-01-01	2	3		1	0	1	1	0	67	0	0	0	2013-12-31	53
06e5db8bc27656606fad5907bec6295e	2007-01-13	de0db4a738d8a26f7e9b53f64731fe21	M		1973-01-01	4	0		0	0	0	0	0	34	0	0	0	2013-12-31	83
06e66cef3e755298357be95e5d086d3b	2011-01-11	37b72812dc1ad0b357eb461db1bb4c5b	M		1966-01-01	1	0	1	0	0	0	0	1	45	2	1	2	2011-07-22	6
06eaaca7b5204822fdf66a1e3a1aeb57	2003-01-17	5031cbeae16eed877b6761c51df56242	M		1963-01-01	3	0		0	0	0	0	0	40	0	0	0	2013-12-31	131
06ed0502b5a76b9ffc7922fb2da7bdc1	2005-01-31	aeec9ec6bd0b09ff56a1bf91d4ac9884	F		1959-01-01	2	0	0	0	0	1	1	0	46	3	1	1	2005-11-23	10
06eec5caa1c547eaa9386bde2314b423	2011-12-05	06eec5caa1c547eaa9386bde2314b423	M		1953-01-01	7	2		1	0	1	1	1	58	1	0	0	2013-12-31	24
06eee514d6a1ee3d4408b11663e64ca6	2006-08-10	36213dd5e14e3ec26ddfcc7568f05e05	M		1920-01-01	7	0		0	0	0	1	0	86	0	0	0	2013-12-31	88
06f07c0884d7254e99a3d6158cb60397	2003-03-13	06f07c0884d7254e99a3d6158cb60397	F		1963-01-01	7	3		1	0	0	0	0	40	0	0	0	2013-12-31	129
06f25d163a6fe19d2f5f105072a047a9	2005-11-10	06f25d163a6fe19d2f5f105072a047a9	M		1965-01-01	4	3		1	0	0	0	0	40	0	0	0	2013-12-31	97
06f97ccf1693a87a29eb933359852ed2	2005-02-14	157b642386a2912c6af7deb4c0876802	M		1932-01-01	1	0		0	0	1	0	0	73	0	0	0	2013-12-31	106
06fe9aac0d3c2bb91e2d2a1a3c45b680	2004-04-23	06fe9aac0d3c2bb91e2d2a1a3c45b680	M		1927-01-01	1	3		1	0	1	0	0	77	0	0	0	2013-12-31	116
06fff69e3e61ade3df464e90394d66e5	2006-03-18	63f3ddb91f38fbc18c4c6bb68d8a04b2	M		1966-01-01	4	0	0	0	0	0	0	0	40	0	1	1	2006-11-21	8
07058abbd39e6a7ed3a00dd280016ffd	2008-07-22	d91a412157e2e85939b2005cb74ae712	F		1976-01-01	2	0		0	0	0	0	0	32	3	0	0	2013-12-31	65
0708345a2b33792fd61a487838de3361	2006-06-13	f27c106f2d0e8ce06be116d04001081d	M		1981-01-01	3	0		0	0	0	0	0	25	0	0	0	2013-12-31	90
070ff74a8dd03dd99205c5f8eee519ea	2011-10-22	d219bf2dfc197a3a118b2c26ee5f8729	F		1987-01-01	1	0		0	0	0	0	0	24	2	0	0	2013-12-31	26
0711631b7debcf30c6ba7fbc5244202f	2004-05-05	88c319f5fc711da3fd1f3cc51eca4c00	M		1992-01-01		0		0	0	0	0	0	12	1	0	0	2013-12-31	115
0711632a95131924e237a1813cf52839	2011-06-29	a70c4f2a7dc3adc4c5213cc1ca737103	M	2013-09-02	1933-01-01	1	0		0	0	0	0	1	78	0	2	3	2013-09-02	27
0713a91b1fbac5feba0ea5448bda07e5	2004-06-23	0713a91b1fbac5feba0ea5448bda07e5	F		1979-01-01	2	3		1	0	0	0	0	25	0	0	0	2013-12-31	114
07175923819763903e52839d0d27414b	2005-12-15	1eab7b2b1431b9d694d9af9f282b2b39	M		1939-01-01	2	0		0	0	0	0	0	66	0	0	0	2013-12-31	96
071da0085c5e68c4eb0c4e307fcc5bb6	2003-09-22	83c4f506b6625adc8958aa13cf43d02b	M		1985-01-01	3	0		0	0	0	0	0	18	0	0	0	2013-12-31	123
071e5f4cf158b87ab8bf9aab478e497a	2007-05-12	87f10fb230e1d198304e7e691fdd2b29	F		1988-01-01	6	0		0	0	0	0	0	19	0	0	0	2013-12-31	79
0720173d7a5b4f8f0192325cd59c1d34	2010-08-09	d09e6a99968e65c17323f1703571a8b9	M		1961-01-01	1	0	1	0	0	0	0	0	49	0	1	2	2012-09-06	25
07203302d5519438e0249166d97c12e9	2005-02-28	07203302d5519438e0249166d97c12e9	F		1975-01-01	2	3	0	1	0	0	0	0	30	0	1	1	2011-03-05	73
07261e440e9f198a81b78883a69e1f20	2004-10-29	b3861d5509cefd076264ac148a07fd49	F		1960-01-01	1	0	0	0	0	0	0	0	44	2	1	1	2007-11-01	37
072c7880e7e1d695a7c1c1e38089c6e4	2005-03-25	63d3405c3f5e2eff4648918d265a0025	M		1943-01-01	3	0		0	0	0	0	0	62	0	0	0	2013-12-31	105
072cdf64ae84a6edaff9f5f8a3a7da34	2005-06-17	f7092600ac12aeed40ec30d51e76412c	M		1979-01-01	3	0		0	0	0	0	0	26	0	0	0	2013-12-31	102
072d4ee6c151846a698e3dd76b02dbb6	2012-11-19	d151cfbd2ef7c6350584022bd7e6841f	M		1974-01-01	2	0		0	0	1	1	1	38	3	0	0	2013-12-31	13
0731a17b1418956193f52d490e5d3bf5	2012-11-19	673669eafc0d97715e2698144783ab7f	M		1974-01-01	3	0		0	0	0	0	0	38	0	0	0	2013-12-31	13
07357361f99f0d354a4fbf4a074371db	2003-03-12	29b7c37b75db85f99cf4db7d2eaeb6d1	M		1989-01-01	4	0		0	0	0	0	0	14	2	0	0	2013-12-31	129
073c8890bba852a340183efbf574cc95	2007-11-26	4e8ec4d0557e49051b73799a1641ac87	F		1959-01-01	3	0		0	0	0	0	0	48	1	0	0	2013-12-31	73
073cf6e52a9d09aa00de749ceae925c6	2003-07-30	729553c86b0d30b6549e64d7d5990dfb	M		1963-01-01	4	0		0	0	0	0	1	40	0	0	0	2013-12-31	125
073f1ec3b3a4eb7999ad3f7501c95bea	2006-07-06	0efd346cd99d0c1bae5adcc52eef84f2	M		1982-01-01	4	0		0	0	0	0	0	24	0	0	0	2013-12-31	89
074f29bb7b9cc0df695073dd9fe7e592	2006-11-02	d15610dc93812826103b7d4f78b48b99	F		1973-01-01	1	0		0	0	0	0	0	33	0	0	0	2013-12-31	85
074f5ba60eff75448e79c08fbf528250	2009-10-07	074f5ba60eff75448e79c08fbf528250	M		1955-01-01	6	3		1	0	0	0	0	54	0	0	0	2013-12-31	50
074fe4a02575ecd1fa03e371dd9c8fa3	2007-07-25	d0d038b0f8aae4598e951ab8160d3cc7	F		1943-01-01	1	0		0	0	1	0	0	64	1	0	0	2013-12-31	77
0752f6df6a5e47beab29d1f9542cd5a5	2012-12-24	a09eba0b254dac1bb519f604be12ece0	M		1995-01-01	2	0		0	0	0	0	0	17	0	0	0	2013-12-31	12
075314aaed8ff6b1e33d52f554c0f4e3	2005-01-28	0076362d14b8c755fc9531aaf9d3ab2f	M		1980-01-01	1	0		0	0	0	0	0	25	0	0	0	2013-12-31	107
075bafcc0a9f7fba84fee42456fa47f7	2004-04-06	dc419d7b5c084b8659ea208435370ecc	M		1961-01-01	2	0	1	0	0	0	0	0	43	0	1	2	2009-02-11	58
0766de0ba66cc44bf567f38803eedc28	2006-02-03	7d68bf865f1e8756bd46b1eab568bd7b	M		1949-01-01	2	0		0	0	0	0	0	57	0	0	0	2013-12-31	94
076ae6bc7a91e5a3f0be7dba2d78fd37	2008-04-16	f68f0498279f5e949afca2b62f58f5dc	F		1943-01-01		0		0	0	0	1	0	65	3	0	0	2013-12-31	68
076d778dadf2e304957433cf94bf02fd	2012-08-13	076d778dadf2e304957433cf94bf02fd	F		2005-01-01	1	3		1	0	0	0	0	7	3	0	0	2013-12-31	16
076f309d0f58122eece6c9aa76e363f3	2008-07-22	b873755d8e995c14d8af694da08f1521	M		1979-01-01	1	0	1	0	0	0	0	0	29	0	1	2	2011-01-24	30
0770eef641afacb36bfe91bf9e894b59	2012-11-06	c472e69067c14988f5840f6c57c4ac14	F		1969-01-01	1	0		0	0	0	0	0	43	0	0	0	2013-12-31	13
077cde4b51567bd21005c3bc6f88d118	2007-03-03	c8ad51ce6b5fa97f8e81ac04002a129d	M		1952-01-01	3	0		0	0	0	0	0	55	0	0	0	2013-12-31	81
077fef9e7c15387e358b9163ea7481d6	2012-12-10	4b65fd246094c593cafee465f28d4fe7	M		1974-01-01	1	0		0	0	0	0	0	38	0	0	0	2013-12-31	12
0789725e526eeeb0534bc90b95705456	2011-03-15	766645d72041f014df2f4636f12e74c7	M		1958-01-01	4	0		0	0	0	0	0	53	0	0	0	2013-12-31	33
078e115d9917c1db06b584363a197f44	2005-05-16	078e115d9917c1db06b584363a197f44	M		1956-01-01	2	3		1	0	0	0	0	49	0	0	0	2013-12-31	103
07924d7a60e6463ac361a6ae0a54ad41	2010-02-04	0841d4292ea0e373671395f0f6e724f2	F		1959-01-01	2	0	1	0	0	0	0	0	51	0	1	2	2013-06-21	40
079523ccafa476c070679de6af5bef02	2003-04-09	05020e50fbb0adf015d4082a5f2d0ce3	M		1980-01-01	2	0		0	0	0	0	0	23	0	0	0	2013-12-31	128
079cfdbe8f705cb02bd91d106e362499	2009-04-24	c06ffe29a673f9496900712d1f21e956	M		1929-01-01	2	0		0	1	0	1	0	80	0	0	0	2013-12-31	56
079f7f3cc6202a387ffda47f613b6f86	2005-07-25	69315da18c03961244b5ed4e4f938f2c	F		1973-01-01	1	0		0	0	0	0	0	32	3	0	0	2013-12-31	101
07a4ef0b42cccf12664f06ad9727e20a	2007-03-28	22d0f110f50cff3aeec6a9521894f24a	M	2012-12-21	1962-01-01	3	0		0	0	0	0	0	45	0	2	3	2012-12-21	69
07a8a11575eebdd81eb167c070d4b47e	2009-10-21	bebcaf396ce6badd586d0759dd87894a	M		1988-01-01	1	0	0	0	0	0	0	0	21	0	1	1	2012-03-27	29
07ac94304d8c2bc2260e0dd339be244a	2008-08-07	61e6a3f722728de8559e4a0fe569b503	M		1933-01-01	1	0		0	0	1	1	1	75	0	0	0	2013-12-31	64
07b0f0fa5c0aa70deb0df1a44eeaabdd	2005-04-07	07b0f0fa5c0aa70deb0df1a44eeaabdd	M		1970-01-01	4	3		1	0	0	0	0	35	0	0	0	2013-12-31	104
07b3a2b1132bdd47cbfa1010c2f4fbb1	2005-07-02	07b3a2b1132bdd47cbfa1010c2f4fbb1	F		1928-01-01	7	3		1	0	0	1	0	77	0	0	0	2013-12-31	101
07b81d628c576d5d7b40e0c3ff8b3739	2008-06-23	819d58db9c1ef5ad6b27d1b734639e13	M		1992-01-01	1	0		0	0	0	0	0	16	0	0	0	2013-12-31	66
07b9d894d90af28e493b767c71d59a43	2012-03-07	b9a1a49ef7ba5be19102e8e81ef7ca9b	M		1944-01-01	2	0		0	0	0	0	0	68	3	0	0	2013-12-31	21
07ba4c48c5db1f4e9224f0a70b8ff5ff	2012-03-08	e9daf6fce1aed89b10ae540b9bd94938	M		1986-01-01	4	0	0	0	0	0	0	0	26	0	1	1	2013-10-15	19
07baff660b491c8c998ed8ff5b31ccc7	2003-10-14	accfa6de28ce71dec836b304d1f5714d	F		1956-01-01	2	0		0	0	0	1	0	47	0	0	0	2013-12-31	122
07bf2d85260cd94c724e335d3c14ea19	2006-10-11	683cb973eae905e45e81305273f18e50	F		1952-01-01		0		0	0	0	0	0	54	0	0	0	2013-12-31	86
07c0dc763aa99b08dbe1fd947da62bad	2004-08-02	2816699218c0925521cdbb9069a4f480	F		1951-01-01	2	0		0	0	1	0	1	53	3	0	0	2013-12-31	112
07c16bc167ae0dce2a6b41c40dfeb352	2003-07-07	9c47f60503f92528f2cf7bb6cdbb3386	M		1983-01-01	2	0	0	0	0	0	0	0	20	0	1	1	2009-08-31	73
07c4b7c2f5683b81f9b0b3a2d2bf83cf	2011-03-01	f6f69a8996d4fbe4ced55237089ef6a1	M		1980-01-01	3	0		0	0	0	0	0	31	3	0	0	2013-12-31	33
07cced36a5cff05fb2a12db84f85f338	2011-10-19	07cced36a5cff05fb2a12db84f85f338	M		1978-01-01	3	3		1	0	0	0	0	33	0	0	0	2013-12-31	26
07ce47ca601c8247aa5df4602dd44f10	2003-01-15	f2b13827ddbd14c4fd5d1f80024fef07	M		1937-01-01	2	0		0	0	1	1	1	66	3	0	0	2013-12-31	131
07ce7dc9ee334639e9003b9e8d5f3b0a	2009-09-02	07ce7dc9ee334639e9003b9e8d5f3b0a	F		1958-01-01	3	3		1	0	0	0	0	51	0	0	0	2013-12-31	51
07d315a14b564d43ec03535bfb204143	2004-04-04	7afe5e81f5a4948f3b121d20bfff0025	M		1977-01-01	2	0		0	0	0	0	0	27	3	0	0	2013-12-31	116
07d3b2fedf7f8f9b3639c003644fb19f	2009-04-16	5a39e9e8a1ca61fdc4653b038f178eeb	F		1937-01-01	2	0	1	0	0	0	1	0	72	2	1	2	2012-12-21	44
07d7911c453027f548872274b27dbe44	2005-01-11	07d7911c453027f548872274b27dbe44	F		1995-01-01	3	3		1	0	0	0	0	10	3	0	0	2013-12-31	107
07dca00e10a887e03ff1102e34a95bed	2005-03-05	fde1ab4b06bff21024b3d076d2493b8f	M		1975-01-01	1	0		0	0	0	0	0	30	3	0	0	2013-12-31	105
07e2786f8e916b486eb93a99786fcf31	2005-12-24	d584addf592c5d67e1f940eb813c9088	M		1976-01-01	1	0		0	0	0	0	0	29	0	0	0	2013-12-31	96
07e4efc3686a52f5e1f01c7ceb864c06	2004-06-25	3f8c7720be699a6237be35d9b56fe775	M		1955-01-01	1	0	0	0	0	0	0	0	49	2	1	1	2013-10-08	112
07e8fdce4f04eded11bd8a5e2be26f44	2008-03-10	8cb294cfe8eba29a6351fd3960248aee	M		1939-01-01	6	0		0	0	0	0	0	69	0	0	0	2013-12-31	69
07f051ed357946e927a85f2648673365	2011-10-11	e5486a016d50cac6f55feef61a8ca753	M		1957-01-01	2	0		0	0	0	1	1	54	1	0	0	2013-12-31	26
07f5c905071c28247d7d6fa717dbeec5	2012-03-21	5ab429f745962fc86507101a14258243	M		1989-01-01	7	0		0	0	0	0	0	23	0	0	0	2013-12-31	21
07f65eed27bf779b5adbb1fdd091251f	2010-04-16	f79f2ef27493475027566775663900e3	M		1955-01-01	4	0		0	0	0	1	0	55	2	0	0	2013-12-31	44
07fe2849193f87380f026f23147c2438	2009-12-30	f5ecbf7be22986c047c52998bad0d3d1	M		1968-01-01	6	0		0	0	0	0	1	41	0	0	0	2013-12-31	48
0800d742fbf76c8201ed8e9a30ae894a	2003-02-26	9d410fd659368bc8d8bcb01d70377bc8	F		1949-01-01	1	0	0	0	0	0	0	0	54	2	1	1	2008-11-17	69
0808c585655fcd05c8ccdf4fa239ac34	2007-09-06	957c6edd63e7d3875854181999b4b106	M	2011-06-07	1939-01-01	2	0		0	0	1	1	0	68	0	2	3	2011-06-07	45
080993ab5be988d14c063baff9a10cd0	2008-03-10	8cb294cfe8eba29a6351fd3960248aee	M		1939-01-01	6	0		0	0	0	0	0	69	3	0	0	2013-12-31	69
080b527b63c3592f2a90e0ed22a99b80	2005-10-28	609b6af4cae7732ba4aea7e182741a23	M		1929-01-01	4	0		0	0	0	0	0	76	0	0	0	2013-12-31	98
080cf06a35ed681f2f8f2bccf8d6d57f	2008-06-30	678c3e929ffd474b44b5a0ef58113007	M		1957-01-01	1	0		0	0	0	0	0	51	0	0	0	2013-12-31	66
0810cc1de01a16dfe1ad4c04e6823ee5	2012-10-17	0810cc1de01a16dfe1ad4c04e6823ee5	F		1964-01-01	2	3		1	0	0	0	0	48	0	0	0	2013-12-31	14
08111c4e21fefc039936267a171dbb2b	2005-10-20	08111c4e21fefc039936267a171dbb2b	M		1979-01-01	2	2	0	1	0	0	0	0	26	2	1	1	2007-04-24	18
0811e39db58971e0cbb977726f0aabd7	2006-08-23	0e838494b6e8483ca2bdcc26a2e60138	M		1944-01-01	4	0		0	0	0	0	0	62	0	0	0	2013-12-31	88
0818c4bce8f6611f614e4adc9cc40e5d	2004-06-17	2d5ae3cb711a1944a5eb98b73517b7e8	M		1978-01-01	4	0		0	0	0	0	0	26	0	0	0	2013-12-31	114
08223db9579db2870bc2aaa290d1b39b	2010-01-26	08223db9579db2870bc2aaa290d1b39b	M		1963-01-01		2		1	0	0	0	0	47	0	0	0	2013-12-31	47
0823bb97d271eebc19ebf5ae45d07570	2011-12-20	90c1d2f1e523669fd5a46a1ebf3d42d8	M		1973-01-01	1	0		0	0	0	0	0	38	0	0	0	2013-12-31	24
0825d47a92d9b0904252e4b302ebf7dd	2012-02-18	0825d47a92d9b0904252e4b302ebf7dd	M		1995-01-01		3		1	0	0	0	0	17	1	0	0	2013-12-31	22
082b065e23e582c3c0882a7d0d66ccc9	2008-05-13	082b065e23e582c3c0882a7d0d66ccc9	M		1927-01-01	2	3		1	1	0	1	0	81	0	0	0	2013-12-31	67
082da6619d4b2015105763d4f729426a	2007-03-07	b1c81b4d6f9008a29193e14512b899a4	F		1966-01-01	4	0		0	0	0	0	0	41	0	0	0	2013-12-31	81
0834c83465828e67e8b866710171e256	2005-08-12	0834c83465828e67e8b866710171e256	F		1971-01-01	1	3	0	1	0	0	0	0	34	0	1	1	2006-11-17	15
0838444e469ae73f9bffafb5dee727d5	2010-05-05	0838444e469ae73f9bffafb5dee727d5	F	2010-11-07	1930-01-01	2	3		1	0	0	0	0	80	0	2	3	2010-11-07	6
083dd469338c361b261cfd505020e777	2008-04-15	083dd469338c361b261cfd505020e777	M		1983-01-01	3	2		1	0	0	0	0	25	0	0	0	2013-12-31	68
0841d4292ea0e373671395f0f6e724f2	2010-02-04	0841d4292ea0e373671395f0f6e724f2	F		1959-01-01	2	3		1	0	0	0	0	51	0	0	0	2013-12-31	46
08449b48dfe40ae2c67fe2c15cb0dcdd	2009-08-31	057d6945db959f6e22a44714abbc15f9	F		1959-01-01	1	0	1	0	0	0	1	0	50	0	1	2	2012-05-22	33
0846af3d261a855475f9ecae89f4c2e3	2004-02-09	3b7f02180cc9f5dd38639abe56c6b57f	F		1963-01-01	2	0		0	0	0	0	0	41	3	0	0	2013-12-31	118
084c80cfee4ae901d694e28303213c3b	2003-04-09	df865857e842b9fe42aa3176670bfbb7	F		1978-01-01	1	0	2	0	0	0	0	0	25	1	1	2	2008-11-25	67
0850de13c53714a606fa2a27b6b85e85	2004-06-09	cffab24b4933ade698d063a3a33c70c2	M		1976-01-01	6	0		0	0	0	0	0	28	0	0	0	2013-12-31	114
0851d74d3a374d375d8c3d47934b8003	2009-03-24	c53305d4807ead49adef65731206f489	M		1965-01-01	3	0		0	0	0	0	0	44	3	0	0	2013-12-31	57
08522968223417b3117c3b42b8a94460	2007-01-29	f81c9c8af55092e1c8f05450d8653f8b	M		1978-01-01	1	0		0	0	0	0	0	29	1	0	0	2013-12-31	83
0856d4deb932d2e7084e13e24e798a8e	2004-01-26	0856d4deb932d2e7084e13e24e798a8e	M	2013-09-08	1932-01-01	3	3		1	1	0	0	0	72	0	2	3	2013-09-08	116
085c60b698fad8b001c2bba94fa58968	2007-07-06	085c60b698fad8b001c2bba94fa58968	F		1956-01-01	1	3		1	0	0	0	1	51	0	0	0	2013-12-31	77
08631edcad3714d5eab0eb1181533ddf	2012-11-12	08631edcad3714d5eab0eb1181533ddf	M		1958-01-01	2	3		1	0	0	0	0	54	0	0	0	2013-12-31	13
0865a19dc65547ab709a815bece1acd6	2010-08-05	faa2dc3ac2104c7beeb89165d7ed45b2	M		1993-01-01	3	0		0	0	0	0	0	17	3	0	0	2013-12-31	40
0868d83213927a386d217b29550cef5f	2003-09-25	0868d83213927a386d217b29550cef5f	M		1930-01-01	2	3		1	0	1	1	0	73	2	0	0	2013-12-31	123
086a1c6a386306af20438935f1ebe7be	2008-01-16	086a1c6a386306af20438935f1ebe7be	F		1942-01-01	4	3		1	0	1	1	1	66	0	0	0	2013-12-31	71
086ab9f76aa3cf917323f1703571a8b9	2004-04-21	4b07d61eec5d8c3311f62eea435932ed	F		1977-01-01	1	0	0	0	0	0	0	0	27	3	1	1	2012-07-14	99
086b1d348b28cc3dca79f14470b3d4ab	2009-11-28	086b1d348b28cc3dca79f14470b3d4ab	F		1958-01-01	1	3		1	0	0	0	0	51	0	0	0	2013-12-31	49
0872f168671edb831250a82794571acc	2005-02-22	1beae032686c143b9d9af3a8a881f5f8	F		1957-01-01	6	0		0	0	0	0	0	48	0	0	0	2013-12-31	106
08764a2e80734a20354ba3e097030a94	2007-03-20	94b5a3d957be6b56884060b14de80c66	M		1958-01-01	3	0		0	0	0	0	0	49	3	0	0	2013-12-31	81
08798e2300c8c64a60878a3a963b52c4	2007-05-12	08798e2300c8c64a60878a3a963b52c4	F		1982-01-01	2	3		1	0	0	0	0	25	1	0	0	2013-12-31	79
087b42f95b3a0a422882452f6ddd73dd	2005-07-29	087b42f95b3a0a422882452f6ddd73dd	F		1926-01-01	1	3		1	0	0	0	0	79	0	0	0	2013-12-31	101
087cd18e29e94434e4be75aa03cf5a57	2006-10-16	b11b80a047b950270904748a204f609a	M		1978-01-01	2	0		0	0	0	0	0	28	0	0	0	2013-12-31	86
08823ab37660a23375ec649bdf88530a	2009-11-21	ad8edbf4ca24756134decd3ac40f16a1	M		1949-01-01	1	0		0	0	1	1	1	60	3	0	0	2013-12-31	49
088459c989e675c8f2f624d2d6d98638	2007-12-14	12f042767e60fb6c17bf67004960d97e	F		1993-01-01	4	0		0	0	0	0	0	14	0	0	0	2013-12-31	72
0885b550bdbc77557def8ddefd20f2c2	2007-12-26	e95be528c756719ff2f41a0c9f4b2399	M		1979-01-01	1	0		0	0	0	0	0	28	0	0	0	2013-12-31	72
0888883605d962807e24af39d54905c3	2011-05-20	ea37d805ceff5437b0e8bf89c5897c4d	F		1946-01-01	2	0		0	0	0	0	0	65	1	0	0	2013-12-31	31
088ae86d96d6d3847e3f060ae3c6b02f	2008-04-02	088ae86d96d6d3847e3f060ae3c6b02f	M		1947-01-01	2	3		1	0	0	0	1	61	3	0	0	2013-12-31	68
08935003bf8a1faf7485a9830430510f	2005-06-20	b968d0ee58b870e58158fb384c319ae4	F		1942-01-01	4	0		0	0	0	0	0	63	3	0	0	2013-12-31	102
08947006c888ececc8b52881d96319fb	2011-12-12	a27f0b84898a635f5d881a8ae296f5c1	F		1974-01-01	1	0		0	0	0	0	0	37	0	0	0	2013-12-31	24
0896106382ea6c63e3d0c0d133bc8dc4	2010-12-18	b57169a02328697f1e4d52eb7c8e56ef	M		1970-01-01		0	0	0	0	0	1	0	40	3	1	1	2013-03-06	27
089a5d76bc6f6bedce92518155b0a24a	2011-07-18	4929f3a672c3965e5b0fba0df640797c	M		1946-01-01	6	0		0	0	0	0	0	65	0	0	0	2013-12-31	29
089a781ffd6147121eae53aa446b1402	2006-10-16	d033fcc87a2d83b31250a82794571acc	M		1948-01-01	4	0		0	0	1	1	0	58	0	0	0	2013-12-31	86
089d4c75195b7218894f00b2148649cd	2011-05-19	d07699215fc2c8f387efdf728570b6d2	F		1986-01-01	1	0		0	0	0	0	0	25	0	0	0	2013-12-31	31
08a7c3ca6e10aca64bb9a62e87180a78	2007-07-07	08a7c3ca6e10aca64bb9a62e87180a78	M		1944-01-01	7	3		1	0	0	1	0	63	3	0	0	2013-12-31	77
08a8cd8c39c9294acb1e2a22fc97c985	2003-09-09	b3e860f94183d133a502b80a836c564f	M		1988-01-01	1	0	0	0	0	0	0	0	15	3	1	1	2008-08-19	59
08a97271c7d3ce15cb82c760b96f45e1	2005-01-21	422431199dbce69a2c6a794d75e4d8af	M		1955-01-01	3	0		0	0	0	0	0	50	0	0	0	2013-12-31	107
08b04598bd6d4edf1a3fd0797a6a5dfe	2011-02-25	9a199e744e0f03bd4345b27114ff42f1	M		1977-01-01	4	0		0	0	0	0	0	34	3	0	0	2013-12-31	34
08b50155982ec882ba10d3cad99c1949	2005-03-28	8eec37b3d6aad8b0ced47ca5654a867e	M		1934-01-01	1	0	1	0	0	0	0	0	71	3	1	2	2008-08-27	41
08b95858d0cd8c4160db525137454aed	2003-05-07	08b95858d0cd8c4160db525137454aed	M		1960-01-01	2	3	0	1	0	0	0	0	43	0	1	1	2009-12-22	79
08c831c0d2ce7bbbfe40dc5c56c85963	2008-07-23	381378877bf30f515460f20deb436a1b	M		1965-01-01	1	0		0	0	0	0	0	43	0	0	0	2013-12-31	65
08cc806e19ed9f4e791376b5223aea06	2009-04-07	08cc806e19ed9f4e791376b5223aea06	F		1966-01-01	1	3		1	0	0	1	0	43	2	0	0	2013-12-31	56
08cf99e494690c18a5951a09fe9531d6	2011-11-24	abd3fcd7f570a98b753c534c6f8c6ea4	F		1946-01-01	4	0		0	0	0	1	0	65	0	0	0	2013-12-31	25
08d12c13075a1fa8d4510152634598b4	2004-04-17	08d12c13075a1fa8d4510152634598b4	M		1955-01-01	6	3		1	0	0	0	0	49	0	0	0	2013-12-31	116
08d47cccb919a3e3b7181c13b2f900ce	2012-09-06	0c348bcdd3c2e03229906bc1433d797c	M		1988-01-01	7	0		0	0	0	0	0	24	0	0	0	2013-12-31	15
08d7eabd7cce953f3f7a84a53e72805a	2012-06-20	08d7eabd7cce953f3f7a84a53e72805a	F		1935-01-01	6	3		1	1	0	0	0	77	2	0	0	2013-12-31	18
08e47872943828b268970fd42f9fd502	2004-09-13	88f25ceee9cdcea9f05f8415e3cdaa0c	F		1933-01-01	1	0	0	0	0	0	0	0	71	1	1	1	2005-11-28	14
08eba1b676a3a9dcd331357ed3a8c52c	2008-05-20	858f6c3f73f88ea66d151cfc46815a2e	F	2013-06-19	1953-01-01	1	0	0	0	0	0	1	0	55	0	1	1	2010-11-19	30
08ec0b5d2ec7de6a55d79fb7d9e77c6e	2010-03-16	a77b4bb02524b4bfc687de12278c96d1	F		1981-01-01	2	0		0	0	0	0	0	29	0	0	0	2013-12-31	45
08ef57737e4e7627d3f7f14b08a06026	2005-07-11	1ef39b3efa7b8ae61fa4171fa0afd19f	M		1961-01-01	1	0		0	0	0	0	0	44	0	0	0	2013-12-31	101
08f5213c7950fd7f150e1f92447238b3	2012-03-21	6d6fc700f1c816358c0d177f652c432b	M		1944-01-01	5	0		0	0	1	0	0	68	0	0	0	2013-12-31	21
090202ada002aa01e0f6ad4e6352e4c4	2009-07-06	a5cb0c228c58b42cc23abdca7af673f5	M		1929-01-01	4	0		0	0	0	0	0	80	0	0	0	2013-12-31	53
0903311fe05f6ff846694152f82b1656	2009-07-20	312eb028a9529aedcb0cedc35b235b47	F		1967-01-01	2	0		0	0	0	0	0	42	0	0	0	2013-12-31	53
09049d332cb3d6a6e073e63a27db0674	2007-11-09	c434719cbeee0eb862f92c494732a5e0	M		1950-01-01	4	0		0	0	0	0	0	57	3	0	0	2013-12-31	73
0905e9634ac68da58db93eac8871d966	2009-07-17	b6e9ede8333d4ef8d55a9eac874b9457	M		1951-01-01	1	0		0	0	0	0	0	58	1	0	0	2013-12-31	53
0908ec49b65d2ad60431f1b50a3b1daa	2010-04-06	38a5f05e0edc7b77f86a9e8d50234c1d	M		1939-01-01	1	0	0	0	0	0	0	0	71	0	1	1	2011-12-28	20
09112867df68189a1dd10bf5625f173f	2005-04-04	17f1aedb6cc67c210c8566565ac82e6f	M		1985-01-01	1	0	0	0	0	0	0	0	20	0	1	1	2006-08-17	16
0913aff60b6cd709e0249166d97c12e9	2009-03-06	de2f45dd0b8411c1105763d4f729426a	M		1959-01-01	6	0		0	0	0	0	0	50	0	0	0	2013-12-31	57
091c9766085bce4205da4aef9150f838	2005-10-18	28e20664eb92e44c6e4cc4072dd683d5	F		1955-01-01	7	0		0	0	0	0	1	50	0	0	0	2013-12-31	98
091d4f5954786e9f95aeed28207d5034	2008-01-17	ca8ce56235ea2f39ca80ab18b84d3184	F		1934-01-01	1	0		0	0	0	0	0	74	3	0	0	2013-12-31	71
091ede05777449db7c3074cb4fa82dcc	2012-12-07	223d159d61bd17dba27cb48df0a739fa	M		1992-01-01	1	0		0	0	0	0	0	20	2	0	0	2013-12-31	12
093217047dcf6d60cf19594b07a18344	2008-08-27	26d4808a9e0a57a1c908117f3a729519	M		1936-01-01	2	0		0	1	0	1	0	72	0	0	0	2013-12-31	64
093f575f968d2d4d12c990ca5e031599	2003-01-15	f2b13827ddbd14c4fd5d1f80024fef07	M	2011-10-14	1937-01-01	1	0		0	0	0	0	0	66	0	2	3	2011-10-14	105
0941f9619f864b4c082e78e68ee7a406	2009-09-15	e7db89a4f41bd5d1e8f0eec7ef84ad8b	M		1977-01-01	2	0		0	0	0	0	0	32	3	0	0	2013-12-31	51
09451300b5079cebb11a8c7a7ac4913a	2006-05-22	ef39f21696c6ce45a3eb2f0feeaed58a	M		1945-01-01	6	0		0	0	0	0	0	61	0	0	0	2013-12-31	91
09451b6f6cb12e61a8b40e5918cab0d0	2010-08-30	c3a38d9971d1fa396c2c9bc0997575ea	M	2011-07-08	1925-01-01	6	0		0	0	0	1	0	85	0	2	3	2011-07-08	11
0949428770f9abff392bb2909853c57b	2008-04-05	97b42f03140101f2a8a467d4fff834a9	M		1940-01-01		0		0	0	0	0	0	68	1	0	0	2013-12-31	68
0957cc81c9e773d5a40824b4d2e1d97b	2005-01-03	0957cc81c9e773d5a40824b4d2e1d97b	M		1980-01-01		3		1	0	0	0	0	25	3	0	0	2013-12-31	107
0958cb11b3c099f02f13e93bb0c2ce25	2007-12-12	1c41eb96a46edb98317942a5b6f2f418	M		1958-01-01	1	0		0	0	0	0	0	49	0	0	0	2013-12-31	72
09598dcf7cf7c6ccfd2c836c6ba2f4a4	2004-06-17	2f77dd2f62642915a4a8a40d00ed054a	M		1933-01-01	7	0		0	0	0	1	0	71	1	0	0	2013-12-31	114
095c2ea6ba3f6db6bb3b8f4378dd63b9	2006-05-16	840431b3b0d95eb4491ddf6aff2b9686	M		1978-01-01	1	0	0	0	0	0	0	0	28	0	1	1	2010-08-11	51
095c4f027c5449a957bd49f4472db432	2004-08-27	931ba1cffeae0a65adff630e2da8dd8b	M		1965-01-01	3	0		0	0	0	0	0	39	0	0	0	2013-12-31	112
095f8439aec4a2f0696503d0170b2b1a	2007-02-07	d5149cbf80d62028961c32afbc477a15	M		1957-01-01	2	0		0	0	0	0	0	50	1	0	0	2013-12-31	82
09623855f67c8d15bd2062e2dff7f427	2012-09-14	5c9cbf66034544409326a7c5cb38583c	M		1934-01-01	1	0		0	0	1	1	0	78	0	0	0	2013-12-31	15
0962e40c5a5b08f03c7474e6dbeedcb8	2006-08-11	0962e40c5a5b08f03c7474e6dbeedcb8	F		1988-01-01	1	3		1	0	0	0	0	18	0	0	0	2013-12-31	88
096606f7d0db5d26da717bb6b411f806	2003-02-08	11bf9dd9a84190cc32fbcf4cd49834c4	M		1998-01-01	2	0		0	0	0	0	0	5	0	0	0	2013-12-31	130
0966259c80bf6a7e698e3dd76b02dbb6	2012-07-23	0966259c80bf6a7e698e3dd76b02dbb6	F		1951-01-01	1	3		1	0	0	0	0	61	0	0	0	2013-12-31	17
0969911d4ca300af244ceb11c2ff7434	2006-08-05	0969911d4ca300af244ceb11c2ff7434	M		1964-01-01	4	3		1	0	0	0	0	42	0	0	0	2013-12-31	88
096fb748e5b39717ad6fe6d702cc8e27	2008-04-02	088ae86d96d6d3847e3f060ae3c6b02f	M		1947-01-01	4	0		0	0	0	1	1	61	0	0	0	2013-12-31	68
0972d17c36595f38c23aa8c3c632d23c	2005-12-01	b200e0db6e25e445de0a51e36ac2860b	F		1934-01-01	7	0		0	0	0	0	0	71	0	0	0	2013-12-31	96
097351d9195d9db5fff1df83ab3f7bf4	2003-02-11	e53a4b3bd12f1a70666de450c2102228	F		1972-01-01	2	0	0	0	0	0	0	0	31	1	1	1	2004-06-09	16
097d95293ce120af6e61b3a68edcf7d4	2008-08-23	86381ceacab22a65320580a1346c710c	M	2011-12-17	1959-01-01	4	0		0	1	0	0	0	49	0	2	3	2011-12-17	40
097fb5d05e3e239b95bd67fc9f3486de	2006-08-11	fd44380b8bee1ba75135625c5bfb102b	F		1967-01-01	1	0		0	0	0	0	0	39	3	0	0	2013-12-31	88
09818bcd8fa8e70864708820f3f8a6b8	2011-11-09	18f3e823cf3cdce0d73c7b60ed92ef10	M		1978-01-01	2	0		0	0	0	0	0	33	0	0	0	2013-12-31	25
09824a0e085fbc210b32bf3e44dd4829	2006-10-18	09824a0e085fbc210b32bf3e44dd4829	M	2013-05-21	1954-01-01	4	2		1	0	1	1	0	52	0	2	3	2013-05-21	79
098a2b3073f67c3277b784c6922eedcf	2008-08-22	e523b0038f794f9484d525279642a850	M		1959-01-01	1	0		0	0	0	0	0	49	0	0	0	2013-12-31	64
098bdde342c122ce1c7431d80dde6baf	2006-12-19	b74f80e333cb7f3ebb617338d945c5b5	M		1951-01-01	1	0	0	0	0	0	0	0	55	0	1	1	2011-01-31	49
098cc30ee93a586442a01c61802f4af8	2010-09-23	098cc30ee93a586442a01c61802f4af8	F		1957-01-01	4	2		1	0	0	0	0	53	0	0	0	2013-12-31	39
098de11bb606e76754c777abe28f5be8	2012-06-04	450d83323dfc0b3e355d32fd1a4b89c2	M		1935-01-01	1	0		0	1	0	1	0	77	3	0	0	2013-12-31	18
098f75202f9aa7958da3ae2afa40a268	2005-04-02	79ff96f47dabf631aca51e015f27d444	M		1989-01-01	1	0		0	0	0	0	0	16	0	0	0	2013-12-31	104
09907fdc22a9ab5a0560f590d37ef821	2004-05-05	09907fdc22a9ab5a0560f590d37ef821	M		1968-01-01	5	2		1	0	0	0	0	36	0	0	0	2013-12-31	115
09917272d284d27fe51efff20ced32b4	2007-07-12	56d5601f1f25193bcb608cb461262a20	M		1967-01-01	2	0		0	0	0	0	0	40	0	0	0	2013-12-31	77
09937fafa430531cf551e6af30374aa6	2005-07-27	09937fafa430531cf551e6af30374aa6	F		1991-01-01	3	3	0	1	0	0	0	0	14	0	1	1	2007-06-01	23
0995610d6e7bdb05f966252f4a97e457	2010-05-06	85990fc842f4addf3aea6b14b0bab892	M		1980-01-01		0		0	0	0	0	0	30	0	0	0	2013-12-31	43
099be62c21f54eee17ba9b321d2882db	2004-01-30	099be62c21f54eee17ba9b321d2882db	F		1987-01-01	1	3		1	0	0	0	0	17	0	0	0	2013-12-31	119
099c63c77785894983ecf66bd6e453f4	2010-11-01	fc1fa23f8934705ae47fe34d157c2880	F		1997-01-01	7	0		0	0	0	0	0	13	0	0	0	2013-12-31	37
09a031c7a536a19dc9235991f610a3b6	2012-01-06	0c4e88284572a884d88fba51ca770ca7	M		1955-01-01	4	0		0	0	0	0	0	57	3	0	0	2013-12-31	23
09a22a442451a3d129f933b72b4b637a	2012-10-30	09a22a442451a3d129f933b72b4b637a	F		1991-01-01	2	3		1	0	0	0	0	21	0	0	0	2013-12-31	14
09a48f6ac27f01921c5deb73afb20475	2011-02-09	4f4c8fd949761475e8e6352a6506a6cc	M		1946-01-01	3	0		0	0	1	1	1	65	0	0	0	2013-12-31	34
09a77aa93423215c590c37e3cc095705	2003-10-23	b8ac74ece3d0e4af9e05571498b69a7b	M		1930-01-01	4	0		0	0	1	0	0	73	0	0	0	2013-12-31	122
09af611ff8c79916d5f34ad19ae774f9	2005-10-18	28e20664eb92e44c6e4cc4072dd683d5	F		1955-01-01	1	0	0	0	0	1	0	0	50	1	1	1	2006-03-07	5
09b2b663c150101fe861f37115252a47	2005-01-03	0957cc81c9e773d5a40824b4d2e1d97b	M		1980-01-01	2	0		0	0	0	0	0	25	0	0	0	2013-12-31	107
09b92558b3aa9a6053045b2b2ac1e918	2008-10-29	0439310d25dfa3ab72e43e8f0d99ea0e	M		2003-01-01	2	0		0	0	0	0	0	5	0	0	0	2013-12-31	62
09bae3faae8591d541e0c1575febbc7c	2009-08-03	c8ecd55d8ce0695e2aa8be656362c3ba	M		1955-01-01	2	0		0	0	1	1	0	54	1	0	0	2013-12-31	52
09bb41a71a072ffb6b6d646bb1366acc	2006-03-18	09bb41a71a072ffb6b6d646bb1366acc	M		1976-01-01	3	3		1	0	0	0	0	30	0	0	0	2013-12-31	93
09bdf7555f9d83c7ea17aa33883022e6	2003-07-24	28643b741a7ee37e42c8a9be124b6731	F		1993-01-01	2	0	0	0	0	0	0	0	10	3	1	1	2006-10-25	39
09be5c40f63167996c98128672712299	2008-07-22	d91a412157e2e85939b2005cb74ae712	F		1976-01-01	2	0		0	0	0	0	0	32	1	0	0	2013-12-31	65
09d62461008c34a44f39e2e888b5b339	2009-05-07	294cf63a54d800f9c98fc4b09963231d	M		1963-01-01	2	0		0	0	0	0	0	46	1	0	0	2013-12-31	55
09ddffd1a7aa95557e3f060ae3c6b02f	2007-01-17	2f926c33048e989ac89e2bc3cc260e80	F		1931-01-01	4	0		0	0	0	1	0	76	0	0	0	2013-12-31	83
09e61e0dbdcd6f14011569d8012085a9	2004-06-28	fa6abfb90fe87f7df118d8cbebea39d2	F		1942-01-01	3	0		0	0	0	0	0	62	0	0	0	2013-12-31	114
09e6d2fcaf4ffc138f0ae8404c17120e	2003-07-07	980edcdc9dbc288e745e44bed6f6cc22	F		1974-01-01	3	0		0	0	0	0	0	29	1	0	0	2013-12-31	125
09e97661352bc89efc819c747164e97d	2011-12-29	891ac6b83e74db8cd5c73baa17d0a7a7	M		1980-01-01	4	0		0	0	0	0	0	31	0	0	0	2013-12-31	24
09e9fec412b92920fb13d56b30b567e0	2012-09-07	20664917e13eb3959a0235a8cf96375d	M		1949-01-01	2	0		0	0	0	1	0	63	2	0	0	2013-12-31	15
09f2135a37e4622f6f57343e35fbd914	2007-11-19	09f2135a37e4622f6f57343e35fbd914	M		1967-01-01	2	3	0	1	0	0	0	0	40	0	1	1	2009-11-30	24
09f42edf19d653f9359e6345f61ff61a	2003-11-25	09f42edf19d653f9359e6345f61ff61a	M		1981-01-01	2	3		1	0	0	0	0	22	0	0	0	2013-12-31	121
09f75f7d737483d7a6bf7c312ca07226	2003-12-29	2d285593c2cbb1094426c1dcbada0183	M		1974-01-01	1	0	0	0	0	0	0	0	29	2	1	1	2012-03-24	99
09f8692e767b7db2b709bff61c92ece8	2006-09-01	15b63960d375a58529d05098df500b6d	M		1998-01-01	1	0	0	0	0	0	0	0	8	3	1	1	2007-03-07	6
09fedb17d4a82a4e75f9ecae89f4c2e3	2008-07-26	81b42f6c030a307f77d8bc461e1f3df5	F		1957-01-01	2	0		0	0	0	1	0	51	0	0	0	2013-12-31	65
0a01a49945d976a1afb8e14150ea19ba	2005-02-03	b20db4bbc0eeb387311b3253700d7d9a	F		1956-01-01	2	0	0	0	0	1	0	0	49	0	1	1	2012-08-10	90
0a041579ef35a3d4750f0c5b11112cf5	2011-12-08	bd8fcc7c7458e38d57eb461db1bb4c5b	M		1959-01-01	1	0		0	0	1	1	0	52	2	0	0	2013-12-31	24
0a041fc41c16ebff0192325cd59c1d34	2004-05-13	e8cab0c4b57e03d1201ae4b301ca4a4d	M	2013-09-13	1977-01-01	2	0		0	0	0	0	0	27	0	2	3	2013-09-13	112
0a058b15ae65d2f00279bf7acca2d15b	2011-05-31	fc6901ae1fe21085e43a3982f87c4a90	F		1994-01-01	2	0		0	0	0	0	0	17	1	0	0	2013-12-31	31
0a09339ba2dc9d8e5c76f1f321c48fb6	2003-02-27	0a09339ba2dc9d8e5c76f1f321c48fb6	M		1962-01-01	2	3		1	0	0	0	1	41	0	0	0	2013-12-31	130
0a0c99022bb251ef270cf214a2899981	2012-10-05	0a0c99022bb251ef270cf214a2899981	F		1928-01-01	2	3		1	0	0	1	0	84	3	0	0	2013-12-31	14
0a0d00df59286cb8a81f1a00f0f67ea0	2005-11-16	fd31c0a118041654e9003b9e8d5f3b0a	F		1979-01-01	2	0		0	0	0	0	0	26	0	0	0	2013-12-31	97
0a113d20980bc88b482de7f7f9123753	2007-11-06	0a113d20980bc88b482de7f7f9123753	F		1951-01-01	2	3		1	0	0	0	0	56	0	0	0	2013-12-31	73
0a13c945d7f2bf6da043baa80feebbe9	2007-04-13	259eecc8179438f68d981336bae55dd0	M		1930-01-01		0		0	0	1	0	0	77	3	0	0	2013-12-31	80
0a16d9b4f4816c2f9306852670df52c5	2009-12-16	0a16d9b4f4816c2f9306852670df52c5	M		1942-01-01	7	3		1	0	0	1	0	67	0	0	0	2013-12-31	48
0a21b9ff5f1d179e82d8c0cefec27cec	2006-03-09	b4ba91e2f9477eae38329ff0ca9dcd0c	M		1982-01-01	2	0	0	0	0	0	0	0	24	0	1	1	2011-06-14	63
0a2258102e51e476cd28ffd5c0f74236	2007-10-19	7e82c744d3275836a07b2751815dca47	F		1947-01-01	1	0	0	0	1	0	0	0	60	0	1	1	2009-11-24	25
0a24f199b4ede240d76f6a58186b18d7	2011-09-05	604ed52d61cb43e66da04327ad1bfe2c	M		1945-01-01	6	0		0	0	0	0	0	66	0	0	0	2013-12-31	27
0a2ee8effc4838145068b62bdb96de76	2009-02-23	9c8b391431677031608cbcb1390a21cc	M		1970-01-01	5	0		0	0	0	1	0	39	3	0	0	2013-12-31	58
0a2f564d529705532216ce48ae613f27	2005-06-15	c653c9a427ab8b38551d2bb5b42b5137	M		1929-01-01	2	0	0	0	0	0	1	0	76	3	1	1	2010-12-22	66
0a3af7c1059b76cea6d06ccaf867619b	2003-12-12	f1853da9233a497c9c97dd7623e49e52	F		1967-01-01	1	0		0	0	0	0	0	36	3	0	0	2013-12-31	120
0a3b39236887642eba2ad22595dc8db2	2010-04-14	0a3b39236887642eba2ad22595dc8db2	F	2010-11-19	1930-01-01	2	3		1	0	0	1	0	80	0	2	3	2010-11-19	7
0a3ca21836260d2f725c3bd1802906d2	2004-04-16	4a53c7085d69745a7f0997a91f03e2dc	F		1957-01-01	2	0		0	0	0	0	0	47	0	0	0	2013-12-31	116
0a41b2df5c7ea56f9e498f2cf2d8eeb7	2006-06-10	a24adda88af8335e97dbf138748e6a91	F		1980-01-01	3	0		0	0	0	0	0	26	2	0	0	2013-12-31	90
0a43d3293e36361794e1aa6c57757d1b	2009-02-19	f27dc4f15a2be445a6d41fd4fd850e9f	M		1955-01-01	2	0		0	0	1	1	1	54	0	0	0	2013-12-31	58
0a47cf83e3b2d34081a0f98ee0c7b5ac	2004-01-30	1a23f44a994de25af9f4484fcc6067d6	M		1949-01-01	2	0	0	0	0	0	1	0	55	3	1	1	2008-12-01	59
0a515567a8a11b58cc646516ef9f2500	2011-03-12	0a515567a8a11b58cc646516ef9f2500	M		1937-01-01	2	3		1	0	0	0	0	74	0	0	0	2013-12-31	33
0a5179c04efd3a9c114a4a251df6be81	2004-10-19	e364bca6317294534129bae6f25bfd9a	M	2011-10-21	1924-01-01	2	0		0	0	0	0	0	80	0	2	3	2011-10-21	84
0a53148ade1efe9a1ab5a9d4186fb3c4	2005-07-28	cde31ea78272a8e2a8b40e5918cab0d0	F		1959-01-01	4	0		0	0	0	0	0	46	0	0	0	2013-12-31	101
0a5641392ac9a9333cd5f58c33dc3771	2008-01-09	6611b7fbaa0bd429250242d28e135cd7	M		1975-01-01	2	0	1	0	0	0	0	0	33	0	1	2	2013-10-24	69
0a5a69dbd8824466bbe3aa2f1d34490a	2003-02-22	57b1291beed9f61b94d84f1cca7ca6ec	M		1950-01-01	1	0	0	0	0	0	0	0	53	2	1	1	2009-03-31	73
0a5b5505c358bcad54574a6e97a23a8b	2008-01-24	734208cd142716d22ef6bd40060c0c0d	M		1957-01-01	2	0	0	0	0	0	0	1	51	0	1	1	2008-09-15	8
0a5bed944d80a145510a8c4d469c0031	2006-02-24	0a5bed944d80a145510a8c4d469c0031	M		1983-01-01	2	3	0	1	0	0	0	0	23	0	1	1	2012-01-19	71
0a5c81893981d21f8af93a3adc20526e	2010-05-13	0a5c81893981d21f8af93a3adc20526e	M		1988-01-01	1	3		1	0	0	0	0	22	0	0	0	2013-12-31	43
0a5d89d6ed1db7643fdb9a512e4ac302	2007-12-04	d0918d99beaafa046810fea9678a71ec	M		1953-01-01	2	0		0	1	0	0	0	54	3	0	0	2013-12-31	72
0a61c97335ddb71d7fd0b18cd92fb8a8	2011-02-21	277dc9992c8bb484fe72e03fdd51aa9a	F		1968-01-01	6	0	0	0	0	0	0	0	43	3	1	1	2012-04-19	14
0a63a2e9b3cd3dd58a166dd3aa6e7698	2004-12-06	c3454dff8594023fb709bff61c92ece8	F		1984-01-01	2	0	0	0	0	0	0	0	20	0	1	1	2008-05-01	41
0a655103191322f526da3fa6bfdd657c	2012-10-03	0a655103191322f526da3fa6bfdd657c	F		1979-01-01	1	3	0	1	0	0	0	0	33	0	1	1	2013-02-19	4
0a655e903d7e2d103f65affa12e6c662	2009-07-24	0a655e903d7e2d103f65affa12e6c662	F		1927-01-01	2	3		1	0	0	1	1	82	0	0	0	2013-12-31	53
0a66c517be6420ac0ccabd270c5e7f58	2007-10-04	8373a32122e843cbcdd452384a926acf	F		1976-01-01	2	0		0	0	0	0	0	31	0	0	0	2013-12-31	74
0a69b707492233de20f9895b28742a9f	2006-04-06	ffc7fb2326539b88b69ed8bc05230aa6	M		1952-01-01	2	0		0	0	0	0	0	54	0	0	0	2013-12-31	92
0a6b3fb635a6897d6dbf6d6e395a1d67	2008-03-04	9e6ed205652f3213a58fc7a271a186e0	F		1949-01-01	2	0		0	0	1	1	1	59	0	0	0	2013-12-31	69
0a6bca4773c53f2a66647e3824018a79	2010-02-18	d3e30da350f155146b7d218549816037	M		1959-01-01	1	0		0	0	0	0	0	51	0	0	0	2013-12-31	46
0a705cb20595b028e701fa504e6bc012	2004-05-19	6c29de8c86a580cbd198f660d3c84c64	M		1974-01-01	1	0		0	0	0	0	0	30	0	0	0	2013-12-31	115
0a7ccfe17013bf7bba10d3cad99c1949	2006-10-18	c22b57f9ae45a41d272a5c3023b04b35	M	2013-02-11	1914-01-01	1	0	0	0	1	0	0	0	92	3	1	1	2008-08-13	22
0a7de8f54b783b7ef549d9e7dce0c3e2	2008-08-18	0a7de8f54b783b7ef549d9e7dce0c3e2	M		1957-01-01	4	3		1	0	1	1	0	51	0	0	0	2013-12-31	64
0a7ff586064687edea11da697783a3c1	2008-01-30	d0cbd84e7277cca3c4cd161cab0496a7	F		1988-01-01	1	0		0	0	0	0	0	20	2	0	0	2013-12-31	71
0a8423f523c74acd2ba022601305f1b3	2003-04-10	2a548f85ba492e48bb080ce2b697053a	M		1943-01-01	3	0		0	0	1	1	0	60	1	0	0	2013-12-31	128
0a87910627daf231e861f37115252a47	2004-01-27	cc13db5467b1695885b5ed758c0f494e	M		1971-01-01	1	0		0	0	0	0	0	33	0	0	0	2013-12-31	119
0a9299b564c7769c14ae7d4a0eff4ca5	2008-11-20	84db5701862b8592b3e312261980545a	F		1951-01-01	7	0		0	0	0	0	0	57	1	0	0	2013-12-31	61
0a9cb98f306f1a15a6ec3adc705bcf35	2011-09-23	9fe756fe6cbbf95e18d269d7e9da8da6	M		1965-01-01	4	0		0	0	0	0	0	46	1	0	0	2013-12-31	27
0a9e1be6eab615684df2577e199967c9	2004-06-01	94e824354cf2356a64f2ff7a5279949b	M		1953-01-01	4	0		0	1	0	0	0	51	0	0	0	2013-12-31	114
0aa2bd4c566b83c8b5db929cada18cb8	2010-09-10	76a5e530f1cb1dad5882211efed0ab82	M		1969-01-01	2	0		0	0	0	0	0	41	0	0	0	2013-12-31	39
0aa45df017397b937ea6d137972c95f2	2005-12-24	ca51b98d3b6c2a712c2a8cd2075c270d	F		1968-01-01	2	0		0	0	0	0	0	37	0	0	0	2013-12-31	96
0aa636ffdc96d1d233edd507d5412862	2006-01-23	75db3dc625412bcf924f49e7f91f82b2	F		1977-01-01	1	0	0	0	0	0	0	0	29	0	1	1	2007-05-04	16
0aac754a97caf68a0b6ba3e1eedd2fd2	2009-12-23	0aac754a97caf68a0b6ba3e1eedd2fd2	M		1936-01-01	1	3		1	0	0	1	0	73	0	0	0	2013-12-31	48
0aae2057986f6aceed2d213718c265f4	2006-04-10	209c8d6017975de343de8cd95a1ec24c	M		1959-01-01	2	0		0	0	0	0	0	47	0	0	0	2013-12-31	92
0aaf2c77b625b33fc6e1d826e208d669	2006-11-14	56f798be3824527d664dff44d94af1a1	M		1944-01-01	2	0		0	0	0	1	0	62	0	0	0	2013-12-31	85
0aafc212015cff2c007b8d2484aaad96	2008-05-30	29f12d0ab43098de71cb74372cb9b477	M		1993-01-01	1	0	0	0	0	0	0	0	15	2	1	1	2013-02-07	57
0ab0e69b8d1ecc587dd2cf0b20234ff9	2006-02-02	e522c5a6f6b378a329a1cf24e3113017	F		1974-01-01	1	0		0	0	0	0	0	32	0	0	0	2013-12-31	94
0ab350297df471d81ba645d53f818e38	2010-11-22	0ab350297df471d81ba645d53f818e38	M		1913-01-01	1	3		1	1	0	1	0	97	0	0	0	2013-12-31	37
0ab96a23b6b827e269811cbb82ad101f	2009-02-12	0ab96a23b6b827e269811cbb82ad101f	F		1956-01-01	2	3		1	0	1	0	1	53	0	0	0	2013-12-31	58
0abb1f8210d8b38bd1462b6e00ed73b5	2005-01-05	d60b9ea2d02ccb1f2473b996239f3e12	M		1937-01-01	3	0		0	0	1	0	0	68	0	0	0	2013-12-31	107
0abe95e17bbc4f5b148d6fe1a2a43f09	2005-04-11	c46a2ce305777905fff1df83ab3f7bf4	M		1959-01-01	1	0		0	0	0	0	0	46	0	0	0	2013-12-31	104
0ac00e8c60e07fabb2118034cb408e8d	2004-07-19	d6e7fc631e5f10d111824adac4455ada	M		1953-01-01	2	0	0	0	0	0	1	0	51	0	1	1	2006-01-04	18
0ac0412c94e30c5e04ecbce8afe19a64	2005-11-30	5c792c638eb979457dc3f50c4769647e	F		1948-01-01	2	0	0	0	0	0	0	0	57	0	1	1	2007-02-27	15
0ac86edeb59a1e6008da6695e380eb71	2012-12-07	223d159d61bd17dba27cb48df0a739fa	M		1992-01-01	1	0		0	0	0	0	0	20	0	0	0	2013-12-31	12
0ad30de08dc5c35fe214eb83b85b2fd6	2010-10-20	12c417f54aed7feb65ddaca5183ed4d6	M		1963-01-01	2	0		0	0	0	0	0	47	0	0	0	2013-12-31	38
0ad323ab385a0649d7e81e87ea2e4d40	2004-10-26	f57ac17c68265647065621a4d507716e	M		1951-01-01	1	0	0	0	1	0	0	0	53	2	1	1	2010-04-21	66
0ad97f728b3bbd7e2180f4683980e401	2011-05-24	709dd3e4f3ca3ba1cad46e66667332d5	F		1973-01-01	2	0		0	0	0	0	0	38	0	0	0	2013-12-31	31
0ae33c80c07bd3f425057c791b5238e9	2010-04-16	f79f2ef27493475027566775663900e3	M		1955-01-01	3	0		0	0	1	1	1	55	3	0	0	2013-12-31	44
0ae46b94493ce7330805f81259510062	2008-01-21	b2c978e511806cc7a5474696385c84c9	M		1978-01-01	1	0		0	0	0	0	0	30	0	0	0	2013-12-31	71
0aef4020dda6c27233a7a45b87759d9c	2006-04-03	2364087b9b7e3ab4ff1adb58ca196f96	F		1983-01-01	1	0		0	0	0	0	0	23	2	0	0	2013-12-31	92
0afb08eb89570c22fcc74412a251b85b	2009-02-03	1af1d02acb802b456b2b3fee946c211c	F		2001-01-01	4	0		0	0	0	0	0	8	0	0	0	2013-12-31	58
0afbe74625d35040e5bc7706761ba56a	2008-05-06	21fc4950ced792bc646e12b23ef14ea2	M		1932-01-01	6	0		0	0	0	0	0	76	0	0	0	2013-12-31	67
0b010369df07cbc7c74cab8f2cd698e0	2012-09-21	92ddddfad0e39984e758a752e3c49ca2	M		1928-01-01	1	0		0	0	0	0	0	84	0	0	0	2013-12-31	15
0b0d1d6c3af052ccb726c74c03a7277e	2003-03-17	c25db215bac73832122274a48eda2039	M		1978-01-01	1	0	0	0	0	0	0	0	25	3	1	1	2013-06-04	123
0b1be750effc5f6f999a880f1ea2b9d2	2007-01-01	9321c5ba31f6407f99ef352054d8cace	M	2010-01-02	1922-01-01	4	0	0	0	1	1	0	0	85	1	1	1	2009-02-09	25
0b1ca2c3972854fdb07dd580bc5d4da5	2003-03-26	a37613bc37e9d85a9fb7a413d4749f3d	F		1953-01-01	2	0		0	0	0	1	0	50	0	0	0	2013-12-31	129
0b20f3ed4a5d946a4d2d83eb25ee1d83	2008-11-26	0b20f3ed4a5d946a4d2d83eb25ee1d83	M	2011-02-19	1938-01-01	1	3		1	0	0	0	0	70	0	2	3	2011-02-19	27
0b2105036f8f0d37ee863e3a234023ec	2005-02-17	73b5152821d71ff2dbbc018d483e870d	M		1983-01-01	1	0		0	0	0	0	0	22	0	0	0	2013-12-31	106
0b258a89f1ba9a42d53bbec2fc515085	2003-07-07	9c47f60503f92528f2cf7bb6cdbb3386	M		1983-01-01	2	0		0	0	0	0	0	20	0	0	0	2013-12-31	125
0b273fd2c5995bdc85c08b3166f2dc51	2008-04-18	0b273fd2c5995bdc85c08b3166f2dc51	M		1999-01-01	2	3		1	0	0	0	0	9	3	0	0	2013-12-31	68
0b2c8a32181475816173e158aa54241e	2012-08-22	0b2c8a32181475816173e158aa54241e	F		1975-01-01	6	3	0	1	0	0	0	0	37	0	1	1	2013-04-23	8
0b32b911227ff5e4c4baa7d96eb4f523	2011-11-14	4d4258b53137161264b33fc056b54eb4	M		1978-01-01		0		0	0	0	0	0	33	0	0	0	2013-12-31	25
0b374e3d5edfadbe037209d4495cbca2	2012-09-10	885f117d492676490a5bd7db89dbe909	M		1982-01-01	2	0		0	0	0	0	0	30	3	0	0	2013-12-31	15
0b3965da65aa239f11facdaa58a2d91a	2003-12-11	a85ce544e8cb927015599da56fabfe66	F		1935-01-01	2	0	0	0	1	0	0	0	68	0	1	1	2011-08-10	92
0b3a1e65db927cee32158bbee576ee4b	2005-07-12	8ca8ceb1b9717288317da8bab957a431	F		1974-01-01	1	0	0	0	0	0	0	0	31	3	1	1	2007-12-15	29
0b3c9483ed51c99768221163654e6481	2004-08-02	00d1d9a2c2a6b5d6502c321835741828	M		1997-01-01	2	0		0	0	0	0	0	7	3	0	0	2013-12-31	112
0b3cfabd96a6c4316eb93a99786fcf31	2004-08-06	f30df169ab33b196705b0af767f379c0	F		1992-01-01	2	0	0	0	0	0	0	0	12	2	1	1	2012-11-02	99
0b3e34eac25c84fd83bde93c3fa4fa60	2005-10-18	28e20664eb92e44c6e4cc4072dd683d5	F		1955-01-01	3	0		0	0	1	1	0	50	1	0	0	2013-12-31	98
0b40f87c388c2b9a4a58f01f409ef1f0	2010-02-01	22f2768213f993e5b9c4368465ac730e	M		1993-01-01	2	0		0	0	0	0	0	17	0	0	0	2013-12-31	46
0b43e1eb59e31027e1e247a34cfbd034	2007-07-04	032ca5ff5f9a1d4a81428cb00e9b943e	M		1969-01-01	1	0	1	0	0	0	0	0	38	0	1	2	2011-05-03	46
0b4642339bbe5498a09cab112387ad0d	2005-09-03	0422d354db819661c660ffa6766c9159	M		1975-01-01	3	0		0	0	0	0	0	30	2	0	0	2013-12-31	99
0b49b775d546cddd8c79edad8459148e	2012-03-01	5f203dabe88b5c647e24af39d54905c3	F		1997-01-01	1	0		0	0	0	0	0	15	0	0	0	2013-12-31	21
0b4cf120938f029179d792a5d984a66b	2005-12-13	4ff86caa2629223e01ce5a15529feb03	F		1984-01-01	1	0		0	0	0	0	0	21	3	0	0	2013-12-31	96
0b4d6495fd4087cc2a48f9966bac7501	2005-08-22	bef74ebcde4350bd1008474143a6ce0c	F		1966-01-01	3	0		0	0	0	0	0	39	1	0	0	2013-12-31	100
0b5000d7e83f0552ce91d11306762aac	2004-05-05	09907fdc22a9ab5a0560f590d37ef821	M		1968-01-01	3	0		0	0	0	0	0	36	0	0	0	2013-12-31	115
0b56d88f856de2815c79194bc43c3eca	2008-05-02	0b56d88f856de2815c79194bc43c3eca	M		1938-01-01	3	3		1	0	0	1	0	70	0	0	0	2013-12-31	67
0b59862bb36301b1e00472a475a49f54	2012-09-11	523a3b4a9ce32433a175fa58e6298b32	F		1926-01-01	3	0		0	0	1	1	0	86	0	0	0	2013-12-31	15
0b59c1fce1dda7433e72398eac4a9d21	2005-07-04	4d302bce1f2a169d4d6f5a8cb4d003df	M		1972-01-01	3	0	0	0	0	0	0	1	33	0	1	1	2008-05-05	34
0b5cdfbb7f93fcd6b382f6930fb11a07	2007-05-14	e7d9aa15b4096da05a02e8253e82efca	M		1946-01-01	2	0	0	0	0	0	1	1	61	3	1	1	2013-01-03	68
0b5fa6bc83eb566d5e886f48faf4c406	2005-12-26	9dd8a8f722572fe18d67cb5db705625d	M		1983-01-01	1	0	0	0	0	0	0	0	22	0	1	1	2011-11-16	71
0b615568e6ebaa12a78cd6f50e72d745	2012-12-17	0e2fc08940292680abf5de3f2052c4f9	F		1995-01-01	3	0		0	0	0	0	0	17	1	0	0	2013-12-31	12
0b62047b877582214a73bb94d41cf313	2006-12-11	f9044afdfcae9e14fce33c92710878f3	F		1960-01-01	2	0		0	0	0	0	0	46	0	0	0	2013-12-31	84
0b6505b561d78f73331cbce4f9317019	2008-03-24	7a7a179fedf0e4e6472a4051b242d155	M		1956-01-01	2	0	0	0	0	0	0	1	52	3	1	1	2010-03-06	24
0b6a9dcd83332126be943f1a3afcfc01	2012-11-13	c1db2d0452bf5550f87f54b155844c97	M		1963-01-01	4	0		0	0	0	0	0	49	0	0	0	2013-12-31	13
0b74b57b9bb283eba24491a1333c87ac	2004-02-28	e275b24698795ad53cb1700e7a5176eb	M		1965-01-01	2	0		0	0	1	1	0	39	0	0	0	2013-12-31	118
0b75c270ccc847ab5d39392253d88429	2010-04-26	189323e59fc5030dccbb04c5605bf3dc	M		1934-01-01	7	0		0	0	0	0	0	76	0	0	0	2013-12-31	44
0b75d34ac42d519515f49f712c1c9014	2011-02-14	01cc413ff7e860c6d04082cb134d2278	M		1977-01-01	1	0		0	0	0	0	0	34	0	0	0	2013-12-31	34
0b786797f2868bedb5db929cada18cb8	2003-04-16	49d0183c20f54f7f083c7fa63df81197	M		1979-01-01	1	0		0	0	0	0	0	24	0	0	0	2013-12-31	128
0b7eedeac88644ac77225fe4b445dbf4	2006-05-27	9008e58bfa8ff0958a684ecb83c7a602	F		1943-01-01	3	0		0	0	0	0	0	63	0	0	0	2013-12-31	91
0b832c7877cc814f5bfa7bbb9567cfcb	2003-03-11	00754d483643754bbe4cea5711b7d92a	F		1981-01-01	1	0		0	0	0	0	0	22	0	0	0	2013-12-31	129
0b84fb100f052deeb2408ae14cc65e70	2007-07-03	0e71cfeb8e6721d9562a594fc51de129	M		1983-01-01	3	0		0	0	0	0	0	24	0	0	0	2013-12-31	77
0b8aaaa830e33aaff7087bf9250dda68	2005-11-24	bf9d378ad0f5be9f21271493820ba40a	M		1969-01-01	3	0	1	0	0	0	0	0	36	0	1	2	2009-03-21	40
0b8d63ebfb39a25bfb3e7e09e2c959a0	2004-11-04	89cb89f5cc97d49ed694e28303213c3b	M	2010-04-15	1958-01-01	3	0		0	0	0	1	1	46	0	2	3	2010-04-15	65
0b8e4fea51af7a3b43d7d98ec0569b9e	2011-11-21	5780602d7e89dfda18d31c46bd43f907	M		1978-01-01	4	0		0	0	0	0	0	33	0	0	0	2013-12-31	25
0b91fc788d958f5c2999d60e1bb3444a	2012-09-11	3e9524f7f96593cec8e075f7c2cd9d06	F		1961-01-01	6	0		0	0	0	0	0	51	1	0	0	2013-12-31	15
0b94e241e663cfe2ae8343a8864ae426	2007-01-05	bbe29cc0410d3bcf5f95c045e0d45012	F		1955-01-01	1	0		0	0	0	0	0	52	0	0	0	2013-12-31	83
0b97b6469f7d834e23b58137a4b902f4	2003-09-08	332a7f39f3356511e51023ec1cbcb78f	M		1931-01-01	4	0		0	0	0	0	0	72	0	0	0	2013-12-31	123
0b97dcc1f0ca269d8e0dde0b844b6c9d	2012-06-07	d9ecc34e13febfebdc53bfe4deaf7dca	F		1975-01-01	1	0		0	0	0	0	0	37	2	0	0	2013-12-31	18
0b9f458ef03cda3cede372683b00aeb6	2008-04-25	70272b5f94d6c783fddf9ef6e331db79	F		1957-01-01	7	0		0	0	1	0	0	51	0	0	0	2013-12-31	68
0ba2997fe1435ff6c549817fba6b081d	2004-06-09	af5d3fdcd6b57511de04979eccb50d58	M		1963-01-01	7	0	0	0	0	0	0	0	41	0	1	1	2006-09-27	27
0ba3d020e00233287ca6a11a0072f4c6	2009-06-13	4317c7c9830b8c594ace28041a81f3e2	M	2013-11-07	1927-01-01	7	0		0	0	0	0	0	82	0	2	3	2013-11-07	53
0ba448eba90c7dc0f4f92ee130f6cd23	2003-02-26	98aa8de580e16d4c8bb3028a63a97130	M		1956-01-01	2	0	0	0	0	0	0	0	47	0	1	1	2006-03-07	37
0ba569092da694be151cf0fb0589fa38	2010-08-17	199b1a1aa6322fa73e6b818b6e637c8e	M		1982-01-01	1	0		0	0	0	0	0	28	0	0	0	2013-12-31	40
0ba74fd6e7f78d5b2edb5a5337ceee68	2007-06-23	f1ac119bd9f4e4443d49625cdc558270	F	2013-04-29	1929-01-01	6	0		0	0	0	0	0	78	1	2	3	2013-04-29	70
0ba7bb0e1c5557413953844ac6a88314	2003-01-08	cda88e3d5d9c89b040acba0af39b2220	M		1965-01-01	1	0	0	0	0	0	0	0	38	0	1	1	2007-06-01	53
0ba878abfd3f931d5bcb94646a1cdfc7	2006-03-18	63f3ddb91f38fbc18c4c6bb68d8a04b2	M		1966-01-01	1	0	0	0	0	0	0	0	40	1	1	1	2013-01-31	82
0bab3b2e39d427471c1c7bf98fccbe46	2008-11-10	0bab3b2e39d427471c1c7bf98fccbe46	F		1945-01-01	1	3	1	1	0	0	0	0	63	0	1	2	2009-06-01	7
0baca289e520ed42de2fcf8a32855db5	2008-08-22	44e06b60f8fbb82f455f2a9230bfbdc8	M		1979-01-01	2	0		0	0	0	0	0	29	2	0	0	2013-12-31	64
0bb0dc073ad8a944601a47ec3834982a	2011-09-27	2540476cf3d5872cbe9b0d5e81cfcdc1	M		1965-01-01	1	0	0	0	0	1	0	0	46	0	1	1	2012-02-07	5
0bb17b18f9ff43efc08421f8929a3e98	2007-05-03	f48a7585f4166f663db7b904d649fabf	M		1958-01-01	1	0	0	0	0	0	0	0	49	0	1	1	2009-05-25	24
0bb3851425802cbba8e2c0b4ce2066ce	2007-09-07	c0881a271a0c6710bf9bd135c84d51a8	M		1942-01-01	4	0		0	0	0	0	0	65	3	0	0	2013-12-31	75
0bb5ff47fcb1cf729c25433eccccdc47	2007-12-04	1197177805b47ff19be7ad5b573bd062	M		1957-01-01	3	0	0	0	0	0	1	0	50	3	1	1	2013-06-25	66
0bb78f49ade6229182e2d88b7876c6a6	2010-07-07	0bb78f49ade6229182e2d88b7876c6a6	M		2000-01-01	2	3		1	0	0	0	0	10	1	0	0	2013-12-31	41
0bb9c5b413ed2ddda5133c69ec51965d	2003-11-19	6482df1c7d4c87eaa49d8d92fd4a0d76	F		1967-01-01	3	0	0	0	0	0	0	0	36	3	1	1	2013-05-29	114
0bbb2407e563158109884a68519b60a8	2004-05-04	0f811bb60c4fa5f0b8c9c835929c38e8	M		1951-01-01	2	0	0	0	0	0	0	0	53	0	1	1	2013-10-29	113
0bbf423a3af7aac53c00b03a57f6dab3	2008-11-26	0b20f3ed4a5d946a4d2d83eb25ee1d83	M		1938-01-01	6	0		0	0	0	0	0	70	0	0	0	2013-12-31	61
0bbf53485e7afa1482d4301074c9889b	2011-08-02	c1ce2a047da34bc6e0872a5723e46c79	F		1976-01-01		0		0	0	0	0	0	35	0	0	0	2013-12-31	28
0bc04a4562d9e315f8f1b6e7dcc6bda4	2012-12-28	4321075d3ca65b636c59b7089bb79471	M		1967-01-01	2	0		0	0	0	0	0	45	0	0	0	2013-12-31	12
0bc294ae5e1f9f369185945ca0d42e12	2008-09-23	00aaf0fb2f653bfdb936a380bd91bf9b	M		1955-01-01	1	0		0	0	0	0	0	53	0	0	0	2013-12-31	63
0bc452b50c6310ff38d694551879473a	2005-07-11	0bc452b50c6310ff38d694551879473a	M		1981-01-01	1	3		1	0	0	0	0	24	3	0	0	2013-12-31	101
0bc62e6d8dee2fcff7129d02e2d01e51	2003-10-21	f256e363f400efa2bec964b7d3a79a3f	M		1960-01-01	2	0		0	0	0	0	0	43	2	0	0	2013-12-31	122
0bcc00df28dc29dfd9d162ebd30b2dda	2005-08-13	6bca1dd714a1327d77e5c5bc810ee969	F		1956-01-01	6	0		0	0	0	0	0	49	0	0	0	2013-12-31	100
0bcc3b52f3ce9ca7418f1fac70dd035f	2005-05-03	6c478f3d9d036d6277b784c6922eedcf	M		1949-01-01	1	0	1	0	0	0	1	1	56	0	1	2	2010-12-07	67
0bcdaab26a77f8491bd112ccd8bea7b6	2006-05-03	a17ca5cc5963e834988a540c9c57f3f5	F		1939-01-01	2	0		0	0	1	1	1	67	0	0	0	2013-12-31	91
0bcf75a2d6916bdf8d418abeb4f71efe	2007-10-03	4eb8ab1d1e5efd338d5db1d7dd75f859	F		1979-01-01	1	0		0	0	0	0	0	28	0	0	0	2013-12-31	74
0bd5eda99814b71355069eea8bb67610	2012-11-05	53b25fe51954ae48c5e050b8dd3d0065	M		1979-01-01	1	0		0	0	0	0	0	33	0	0	0	2013-12-31	13
0bdf93d3e022cb77909483a4e659afd8	2005-11-30	0bdf93d3e022cb77909483a4e659afd8	M	2011-12-19	1961-01-01	2	2		1	0	0	1	0	44	0	2	3	2011-12-19	73
0be371e6c968eba49a9e47604af37451	2009-06-24	5971288e995a4ed7135dccb44336b17e	M		1976-01-01	3	0		0	0	0	0	0	33	0	0	0	2013-12-31	54
0be6a8d4bb274469fe0044cefabc7850	2007-03-17	bf16d7ec3a3acd74b2237a1e2a3ce9f3	M		1971-01-01		0		0	0	0	0	0	36	0	0	0	2013-12-31	81
0be8450bd145ab08bc537f3fa3dd27d0	2005-02-01	00efc7d45158661b6fa02bb58ce72d08	F		1965-01-01	3	0		0	0	0	0	0	40	0	0	0	2013-12-31	106
0bf0c5cf6d0a2f476ddfcc7568f05e05	2005-05-03	6c478f3d9d036d6277b784c6922eedcf	M		1949-01-01	3	0		0	0	0	1	0	56	0	0	0	2013-12-31	103
0bf6ed7296f7a61b215c4e82de681405	2012-02-23	61cce5160a485033da7d40a7ff9a7256	M		1954-01-01	2	0		0	1	0	0	0	58	0	0	0	2013-12-31	22
0bf74630fb134a2a8b81b43d240cebc6	2006-02-18	15046d6485d95561aa3b5da591e2634c	F		1959-01-01	2	0		0	0	0	0	0	47	0	0	0	2013-12-31	94
0bfc76e5dc6c1c867332152c185df3f6	2005-10-10	20e704b36b34309e5fb33619c9f12614	M		1951-01-01	1	0		0	0	0	0	0	54	0	0	0	2013-12-31	98
0bfd11f5fa044cf5f869959be5fcd987	2009-10-17	2bba5b3eacb223796decaeedc57f12c0	M		1967-01-01	1	0	0	0	0	0	0	0	42	0	1	1	2013-08-15	46
0c084a40852b032168a80c834cfe2f7b	2011-02-16	694d4e2c757724c6a87f1f6955544d1c	F		1987-01-01	1	0		0	0	0	0	0	24	1	0	0	2013-12-31	34
0c08d20ee139e3f18836cb9213749d9b	2010-10-05	0c08d20ee139e3f18836cb9213749d9b	F		1979-01-01	2	3		1	0	0	0	0	31	0	0	0	2013-12-31	38
0c0f6f9adc1f80dd8277c6bafbd3927a	2009-03-04	0c0f6f9adc1f80dd8277c6bafbd3927a	M		2004-01-01	1	2	0	1	0	0	0	0	5	0	1	1	2009-10-17	7
0c129ddec6751c85b6fb20c827664b91	2005-07-28	cde31ea78272a8e2a8b40e5918cab0d0	F		1959-01-01	2	0		0	0	0	0	0	46	0	0	0	2013-12-31	101
0c132fd214983165db2779d000516197	2004-11-05	917aab629d391c83a4aea7e182741a23	M		1967-01-01	2	0	0	0	0	0	0	0	37	0	1	1	2006-01-27	14
0c135c7cade4b1508b104cf8acd2ea1e	2007-01-23	98861740acb76d870387a854f35ee84f	F	2012-02-13	1975-01-01	1	0		0	0	0	0	0	32	0	2	3	2012-02-13	61
0c148a8334d1ef7c084e13e24e798a8e	2003-12-18	006ab7f70024a13c5b91f263cb86c7fb	F		1961-01-01	2	0		0	0	0	0	0	42	0	0	0	2013-12-31	120
0c15fa02aa65eaf35fb9366dd454169e	2007-04-09	467d2e45f32e8dbaefc9bf674a3da321	F		1966-01-01	1	0		0	0	0	0	0	41	0	0	0	2013-12-31	80
0c19e2e632d4f93488f89a7349da42cc	2009-02-26	0c19e2e632d4f93488f89a7349da42cc	M	2010-03-06	1931-01-01	4	3		1	0	0	0	0	78	0	2	3	2010-03-06	13
0c1be7260ea62577dc790545a42756fc	2006-07-19	974dc079b1497368a919f01e822bed21	M		1952-01-01		0		0	0	1	0	0	54	0	0	0	2013-12-31	89
0c1caf98d787642b35a41b611809e226	2008-01-24	d7aa62744b6d099a3be00e38286cb5b1	M		1921-01-01	2	0		0	0	0	0	0	87	2	0	0	2013-12-31	71
0c231a82c292ecee06ea02a66740d387	2011-12-15	5b9374e1d9ec762d1b42f2729a4d0892	F		1975-01-01	1	0		0	0	0	0	0	36	0	0	0	2013-12-31	24
0c2733cb2b234000a93fd94896043337	2005-12-21	9e1973768791c82976bc03c4d2f13b17	M	2011-12-31	1931-01-01		0		0	0	0	1	1	74	0	2	3	2011-12-31	72
0c29d08b21e0971898c6d12d2192264c	2007-04-20	d5a7afb0543fbcc0ea0f32ab1aa41c0e	M		1954-01-01	2	0		0	1	0	0	0	53	1	0	0	2013-12-31	80
0c2a0dfdca8c58594b8cc02b84cc368e	2007-12-06	2c2f2da85d5866d1d3f7f14b08a06026	F		1960-01-01	4	0		0	0	0	0	0	47	2	0	0	2013-12-31	72
0c2e49ac1c268ee4bdd85587076217d3	2006-12-11	ff55fa36e7b9eaaacd28ffd5c0f74236	F		1940-01-01	2	0	0	0	0	0	0	1	66	0	1	1	2010-11-16	47
0c346c77c4a62e40c87db04d80e0239f	2005-05-22	2988b12ae788e96018affd27d0ee3a03	M		1932-01-01	4	0		0	0	0	0	0	73	3	0	0	2013-12-31	103
0c348bcdd3c2e03229906bc1433d797c	2012-09-06	0c348bcdd3c2e03229906bc1433d797c	M		1988-01-01	7	3		1	0	0	0	0	24	0	0	0	2013-12-31	15
0c34a7affb7c3e688db93eac8871d966	2012-01-18	0c34a7affb7c3e688db93eac8871d966	M		1957-01-01	6	3		1	0	0	0	0	55	0	0	0	2013-12-31	23
0c34c5c62ae028a53ddead6b66098bd2	2007-03-03	b884393174d7a524d9d162ebd30b2dda	M		1978-01-01	1	0	0	0	0	0	0	0	29	0	1	1	2013-10-18	79
0c351b5b97f993aa930781ae8869e3ee	2003-01-18	775218aadf5c952619a380b8a88da590	M		1953-01-01	2	0	0	0	0	1	0	1	50	0	1	1	2006-05-11	40
0c35f09518bec21ff02bd1759920b303	2012-11-22	8937352db6f4f20e898129ded4cc0b1b	M		1982-01-01	3	0		0	0	0	0	0	30	0	0	0	2013-12-31	13
0c37935bed5da6b9560150b6a62a89c2	2006-05-16	840431b3b0d95eb4491ddf6aff2b9686	M		1978-01-01	3	0		0	0	0	0	0	28	2	0	0	2013-12-31	91
0c3853f433ff8f5c9c25433eccccdc47	2005-10-22	b4d6b0edac4c86695d8c3d47934b8003	F		1982-01-01	1	0		0	0	0	0	0	23	2	0	0	2013-12-31	98
0c3b75a62b842664d50abc02b1b9cf92	2012-04-24	3911609733b47a0cbb5ab94251c854ed	M		1989-01-01	2	0		0	0	0	0	0	23	0	0	0	2013-12-31	20
0c3bb6872a16a834169c6aaf7e0d9387	2008-05-09	eb67c3bf4b9b84231dcebb723f1f34e4	F		1996-01-01	1	0		0	0	0	0	0	12	2	0	0	2013-12-31	67
0c3e2b3522b661eace92518155b0a24a	2009-09-12	0c3e2b3522b661eace92518155b0a24a	M		1984-01-01	2	3		1	0	0	0	0	25	0	0	0	2013-12-31	51
0c3ee8a0bcf392250010d8ec14d14f05	2003-12-23	0c3ee8a0bcf392250010d8ec14d14f05	M		1985-01-01	1	3		1	0	0	0	0	18	3	0	0	2013-12-31	120
0c48af516621ee0b41db2c0b8fceba56	2009-03-07	3eefe159320d952d18c89f814e1aa016	F		1985-01-01	1	0		0	0	0	0	0	24	0	0	0	2013-12-31	57
0c4b05e77d983ef019921bcbd6f06686	2007-03-27	f1f7888e5bb2bb160ed012340cc2e817	M		1972-01-01	2	0	0	0	0	0	0	0	35	2	1	1	2011-06-04	51
0c4e88284572a884d88fba51ca770ca7	2012-01-06	0c4e88284572a884d88fba51ca770ca7	M		1955-01-01	1	2		1	0	0	1	1	57	0	0	0	2013-12-31	23
0c4ec298baed8704c0cc343ee38fb7bf	2012-03-19	8ad53d6ef0f37e594c51aaa1d7fc4d05	M		1939-01-01	6	0		0	1	0	0	0	73	0	0	0	2013-12-31	21
0c5113cc61975ae8f6c58dfab205bf40	2008-04-29	c8988c2df2f10dbadbbc018d483e870d	F		1976-01-01	2	0		0	0	0	0	0	32	2	0	0	2013-12-31	68
0c52b22373aa9dcf4439b3c3baa01346	2011-05-18	593b97a29fae4a7da9a6ae09e12fa3f3	M		1958-01-01	6	0		0	0	0	0	0	53	3	0	0	2013-12-31	31
0c536b961afb010d87f32d1702c00d42	2012-08-27	28bdefbd67b0fbf58d651a0a36361955	F		1990-01-01	1	0		0	0	0	0	0	22	0	0	0	2013-12-31	16
0c5381d227d9a097da68b3295b910f9d	2010-10-12	4fca193dd88c1b41d53bbec2fc515085	M		1949-01-01	4	0		0	0	0	0	0	61	0	0	0	2013-12-31	38
0c59791845f30f94191e6191a2565eba	2012-01-10	a567047073e3c3f23f8325d0f564d8da	F		1956-01-01		0		0	0	0	0	0	56	0	0	0	2013-12-31	23
0c5a74d94dd839f006acb9868ec95881	2010-06-24	f73eca6a4e06ebe6eae7dd333d1ba6f1	F		1988-01-01	6	0		0	0	0	0	0	22	3	0	0	2013-12-31	42
0c5b2b88ca22c921a01ecb0990965653	2010-08-11	e478fea0e3ebca6dd82907629357ec82	M		1964-01-01	1	0	1	0	0	0	0	0	46	2	1	2	2013-03-12	31
0c602fbfda3ff0975422c376e431dc98	2008-01-25	0c602fbfda3ff0975422c376e431dc98	F		1984-01-01	2	3	0	1	0	0	0	0	24	1	1	1	2010-04-10	27
0c60d9a60b2b10de2fb99e5a959b7363	2007-08-02	22d33de9d30e1db2db449ec041557819	F		1958-01-01	3	0		0	0	0	0	0	49	3	0	0	2013-12-31	76
0c60f7c7446d1197a7df30d9c03caca3	2005-07-09	16ffa98624be4294d28d69744af66e5e	M		1934-01-01	5	0		0	0	1	0	0	71	0	0	0	2013-12-31	101
0c61ff0325cb7ad85b2592ad26cb8bf7	2008-03-27	19c9c68acc2ce8682c980aa2c55a35f8	M		1965-01-01	1	0	1	0	0	0	0	0	43	2	1	2	2011-01-07	34
0c6584c8bf9f40e289b90050bfbc4188	2012-07-10	e38140db3633e711bc537f3fa3dd27d0	F		1988-01-01	2	0		0	0	0	0	0	24	0	0	0	2013-12-31	17
0c6816e86aed23aa2ca72265ec4cab4e	2005-01-31	7c326d91b575f75c3f524c79f316f0d3	F		1977-01-01	2	0	0	0	0	0	0	0	28	3	1	1	2012-02-20	85
0c6aa9c0feec24eadcdaa49ea3feca22	2004-05-05	88c319f5fc711da3fd1f3cc51eca4c00	M		1992-01-01	1	0		0	1	0	0	0	12	3	0	0	2013-12-31	115
0c6abc5b1640cd413fef3cb8de838eb3	2012-04-12	0c6abc5b1640cd413fef3cb8de838eb3	F		1966-01-01	1	3		1	0	0	0	0	46	0	0	0	2013-12-31	20
0c6d3ce9b9cbf86c136bc92b9a919b7c	2006-01-26	da71e36d31672b2b21b6859c4bd53974	F		1995-01-01	2	0		0	0	0	0	0	11	3	0	0	2013-12-31	95
0c705180e563a70e1e1dca6637e56525	2005-03-16	0c705180e563a70e1e1dca6637e56525	M		1955-01-01	1	3	0	1	0	0	0	0	50	3	1	1	2008-12-09	45
0c74428105d25601bdf2f308a5aad35a	2012-09-17	6d3c8373874a88e11c1c7bf98fccbe46	M		1980-01-01	2	0		0	0	0	0	0	32	0	0	0	2013-12-31	15
0c76f062c0328529afe94324b2d049f3	2010-04-12	0c76f062c0328529afe94324b2d049f3	M		1966-01-01	4	3		1	0	0	0	0	44	3	0	0	2013-12-31	44
0c7be14dba69bf8b9966eb8747be7a4d	2007-05-26	83ca844ce3de7d2ad1b0bcc59bd09fb6	F		1947-01-01	3	0		0	0	0	0	0	60	0	0	0	2013-12-31	79
0c7cc2908d9f19b9312ab44b33ba02c1	2006-07-10	67150633de303770a7259017308cd29c	F		1971-01-01	2	0		0	0	0	0	0	35	0	0	0	2013-12-31	89
0c7e2fb62bdba3660b32ba44c16cea54	2007-10-05	5b4c5eaef4f41313b906aa6dd4e5f2f2	M		1944-01-01	3	0		0	0	0	0	0	63	0	0	0	2013-12-31	74
0c7ee953d0a78a71885feb03f8bc033c	2003-01-08	0c7ee953d0a78a71885feb03f8bc033c	F		1979-01-01	3	3		1	0	0	0	0	24	0	0	0	2013-12-31	131
0c849b926437d29918928d3c2ad45d68	2010-02-24	49492f458c7a9bb635319a1dd78065a6	M		1983-01-01	3	0		0	0	0	0	0	27	0	0	0	2013-12-31	46
0c871ebd731c793829827f09618fed23	2003-05-19	303ee013296a64ef69156e5a8f593119	F		1999-01-01	2	0		0	0	0	0	0	4	0	0	0	2013-12-31	127
0c8db4a3db7336dc73a0d567e959c2dc	2007-12-21	0c8db4a3db7336dc73a0d567e959c2dc	M		1973-01-01	1	2		1	0	0	0	0	34	0	0	0	2013-12-31	72
0c8f02ace4ab372029f933b72b4b637a	2009-04-14	e17837bbec85f33c85d71ea63d2a1b73	F		1978-01-01	3	0		0	0	0	0	0	31	1	0	0	2013-12-31	56
0c9390e52311a3d94468c5d2d8c40ae8	2005-01-24	475aaec69fd5aa9c780d2e759b7091fa	M		1948-01-01	2	0	0	0	0	1	1	1	57	1	1	1	2009-10-09	57
0c93f7e170a577391df820dd3a824359	2007-12-14	12f042767e60fb6c17bf67004960d97e	F		1993-01-01	1	0		0	0	0	0	0	14	1	0	0	2013-12-31	72
0c99ea8c300f69bb1d60c29480f53faa	2008-10-02	c000c059f35aa35e6e3935c724d74a77	F		1970-01-01	1	0	0	0	1	0	0	0	38	0	1	1	2012-01-30	39
0ca2175e66a11697cf0a9062d4e7eda6	2011-01-26	5b0efc7073f32bd4ebdff4cb995b3386	F		1947-01-01	6	0		0	0	1	0	0	64	0	0	0	2013-12-31	35
0ca3d16cf3f0b792ed45480f882561df	2006-12-23	d4b271cf295e8bfb6c21b2bc6c0feb78	M		1957-01-01	2	0		0	0	1	0	1	49	0	0	0	2013-12-31	84
0caa5c903372e49b2c743c8bdb32a0d3	2005-07-02	07b3a2b1132bdd47cbfa1010c2f4fbb1	F		1928-01-01	6	0		0	0	1	1	0	77	0	0	0	2013-12-31	101
0cab00dd000d9d92cec4c105fe7e4b50	2005-10-04	0cab00dd000d9d92cec4c105fe7e4b50	M		1949-01-01	3	3	1	1	0	0	0	0	56	0	1	2	2006-01-16	3
0cab5f1e8857533c1ea4613f536f4c5a	2004-06-08	ccd1a346c57dedd74920ea4c8f7ea9a6	M	2013-04-12	1931-01-01	2	0		0	0	1	1	0	73	0	2	3	2013-04-12	106
0cadf16fa01524e55e5e6cab5e31b288	2011-12-07	d6ca9a9cb0247968782d16b715e2886c	M		1979-01-01	5	0	0	0	0	0	0	0	32	0	1	1	2013-07-25	19
0cafe926cb9ff89774e419ea6638ee55	2007-11-15	7e068ae12737fbd540798c29ed247bd7	F		1986-01-01	4	0	0	0	0	0	0	0	21	3	1	1	2008-09-01	10
0cb139b8984c08af4ebceaff152ed2b4	2005-03-22	f8ed6949791e37c6b467b9845f5c5498	M		1956-01-01	2	0		0	0	0	0	0	49	0	0	0	2013-12-31	105
0cb13dfe23363e5509d8067d0d927c2f	2003-03-13	06f07c0884d7254e99a3d6158cb60397	F		1963-01-01	2	0		0	0	0	0	0	40	0	0	0	2013-12-31	129
0cb5bcd9cbcc4d03cad46e66667332d5	2003-09-29	ba5ebd14c2c2d7f6191d87a1e5cea5d5	M		1973-01-01	1	0		0	0	0	0	0	30	0	0	0	2013-12-31	123
0cba419304a9080062ffda9521ce0fae	2005-01-03	5c8088dd0ebeb6f548e83ba136a3991c	M		1941-01-01	7	0	0	0	0	0	1	0	64	1	1	1	2012-04-14	87
0cc66c97e69736fff2f70d8d9fdc0c8c	2007-04-12	0cc66c97e69736fff2f70d8d9fdc0c8c	F		1988-01-01	1	3	0	1	0	0	0	0	19	0	1	1	2009-09-28	29
0cc9afdba0addcad7cabb1831bc7bedb	2011-05-19	d07699215fc2c8f387efdf728570b6d2	F		1986-01-01	3	0		0	0	0	0	0	25	3	0	0	2013-12-31	31
0ccb63d2d9729fba98b2791e672381cc	2011-06-16	0ccb63d2d9729fba98b2791e672381cc	M		1993-01-01	2	3		1	0	0	0	0	18	0	0	0	2013-12-31	30
0cd2b2727ee48a90926c3609e293da24	2012-09-22	a4af23f45b67ecdc6faaf420bccea8bf	M		1929-01-01	2	0		0	0	1	1	0	83	3	0	0	2013-12-31	15
0cd5108c3d2811cfbe9b0d5e81cfcdc1	2011-12-21	1807d48c0eb4fddc21335043b45dac6e	M		1986-01-01	1	0		0	0	0	0	0	25	1	0	0	2013-12-31	24
0cda9ba8e15effdd256155752c990c3d	2006-05-02	0cda9ba8e15effdd256155752c990c3d	M		1928-01-01	3	3	0	1	1	0	1	0	78	0	1	1	2006-11-13	6
0cdb168a1192f8c0e03971ef1d2100db	2003-05-26	2ec5ffed11c9548c396c4c4ebe4202d8	M		1932-01-01	7	0		0	0	0	0	0	71	0	0	0	2013-12-31	127
0cdf22a48c1dcc4241e0c1575febbc7c	2011-08-30	0cdf22a48c1dcc4241e0c1575febbc7c	M		1991-01-01	3	3	0	1	0	0	0	0	20	0	1	1	2011-11-15	3
0ce1cbfb889fd1df79e6b11a854a92a5	2007-11-06	0a113d20980bc88b482de7f7f9123753	F		1951-01-01	2	0		0	0	0	1	0	56	0	0	0	2013-12-31	73
0ce3452bd8204d4876ebf8982593bb8c	2008-08-19	82e4051bab84bbd54b8c81758898b829	M		1967-01-01	2	0		0	0	0	0	0	41	0	0	0	2013-12-31	64
0ce6eb36e09b350de6932862b58a8faa	2006-05-26	0ce6eb36e09b350de6932862b58a8faa	M		1940-01-01	2	2	0	1	0	0	1	0	66	3	1	1	2013-05-15	84
0cf1a40fa505a9dbb6213ea90005cac8	2011-02-11	3f945d0a205b8677cf37f9a56c763a15	F		1959-01-01	2	0		0	0	0	0	0	52	3	0	0	2013-12-31	34
0cf3403da3d0cdda7323f1703571a8b9	2012-10-16	ee73a3f6bb455b0ba9effa3e13d5e4f3	F		1963-01-01	4	0		0	0	0	0	0	49	1	0	0	2013-12-31	14
0cf7525e2e27597103bf0d65e0e6d605	2003-06-09	fe445919b176ab38e621ce13229a724d	F		1919-01-01	2	0		0	0	0	1	0	84	0	0	0	2013-12-31	126
0cf78814f9eec385c1c0c2377ee0eed5	2010-07-12	3715e043d32cc3ecf60c6b0c7e79b1b8	F		1969-01-01	1	0		0	0	0	0	0	41	2	0	0	2013-12-31	41
0d0002fc75aa651f656583d46b7f86ba	2011-08-03	0d0002fc75aa651f656583d46b7f86ba	M		1961-01-01	4	3		1	0	0	0	0	50	0	0	0	2013-12-31	28
0d050366530c327a4dc8507c0f8f18db	2006-06-29	ee5da25853c0dbd50299fc3c3a5bea5d	M	2012-05-28	1933-01-01	1	0		0	0	0	0	0	73	3	2	3	2012-05-28	71
0d05a0d20cfbbf8f5a966d69314b85c0	2003-09-24	e971c85e4dce9442c6709e3acc253259	F	2013-11-20	1921-01-01	6	0		0	0	0	1	0	82	0	2	3	2013-11-20	122
0d09efe0ad6d649489e62e160af8f1fc	2009-03-23	c9b9903346ee08dfa803dc133449e127	F		1973-01-01	6	0		0	0	0	1	1	36	1	0	0	2013-12-31	57
0d112fd8e2cd7788c5213cc1ca737103	2010-09-02	177b1fbf8600fd8d914f15b01bafd83c	F		1945-01-01	5	0		0	0	0	0	0	65	1	0	0	2013-12-31	39
0d15c8c81c59ce2ac12f8674931ace81	2006-04-01	b1bc725e945d0e8625d7d6072ddc64ba	M		1964-01-01	4	0	0	0	0	0	0	0	42	2	1	1	2008-03-03	23
0d1c2a49ccae4fd34d6f5a8cb4d003df	2006-12-09	a0106a2518e8d6e191ecc24a875bbd37	M		1984-01-01	1	0		0	0	0	0	0	22	1	0	0	2013-12-31	84
0d1c708d192bb02618c11cbcda3a2f39	2003-07-16	51403ada43ae8f23caaee924a13e111f	M		1939-01-01	3	0	0	0	1	0	0	0	64	2	1	1	2013-04-01	117
0d1cf1ed64cd6407c26efeda20025b3a	2003-11-19	aa879f7872bede99ce7041c0156a3b7b	F		1957-01-01	2	0		0	0	0	0	0	46	2	0	0	2013-12-31	121
0d22954016964cd98277c6bafbd3927a	2009-02-09	9cf69d4e866daa146a2e98fcab51b6e4	M		1947-01-01	6	0		0	0	0	0	0	62	0	0	0	2013-12-31	58
0d2c256ced6bfcc5a4dc0a70b6ab03b3	2008-05-30	29f12d0ab43098de71cb74372cb9b477	M		1993-01-01	1	0		0	0	0	0	0	15	2	0	0	2013-12-31	67
0d3a67e9cec7ca8a6491ba7b624acfb2	2012-02-27	76778fcbabffdfdec99ffaa66d8b5898	M		1926-01-01		0	0	0	1	1	1	1	86	0	1	1	2012-11-07	9
0d3a996845d34e41094a8187d7cb078e	2010-01-26	0d3a996845d34e41094a8187d7cb078e	F		1990-01-01	2	3		1	0	0	0	0	20	0	0	0	2013-12-31	47
0d41124442f3f04b47744952d9bb8e3b	2012-06-15	19cc98134e6ce0b75e052bb8f99feab9	F		2006-01-01	3	0		0	0	0	0	0	6	3	0	0	2013-12-31	18
0d427b45cb806b2787e179cc7924575b	2003-01-22	473a6ace7b15ea8a4e9a028c8df20792	M		1963-01-01	4	0	1	0	0	0	0	0	40	3	1	2	2006-10-24	45
0d440035f8480e8e0ae62493283adbc6	2005-02-27	4f9e3f72d21c60b4eec0fe20e5f6d5be	F		1970-01-01	5	0		0	0	0	0	0	35	0	0	0	2013-12-31	106
0d44056601ca72654eef86c0977fc368	2004-05-26	0d44056601ca72654eef86c0977fc368	M		1946-01-01	6	2	0	1	0	0	0	0	58	0	1	1	2008-03-03	46
0d4869eab8f81b7432158bbee576ee4b	2009-09-09	23e46b41ddc8a31d1e1156021f9b46c6	M	2010-06-06	1926-01-01	2	0		0	0	0	0	0	83	0	2	3	2010-06-06	9
0d4b6b7f8a7c3d2839577c011882020e	2007-06-15	0d4b6b7f8a7c3d2839577c011882020e	F		1964-01-01	4	3		1	0	0	0	0	43	3	0	0	2013-12-31	78
0d50bf9898491a324879471344816d86	2005-11-04	32e0a3389ed7556c0902a49373d08c86	F		1961-01-01	2	0	0	0	0	0	0	0	44	3	1	1	2007-06-29	19
0d53d15ee885f5af3fbfdb4a149ab7b3	2010-07-15	c6cb5e91dc44e9018f4b568a5a500fb7	M	2012-12-29	1930-01-01	4	0		0	0	1	1	0	80	0	2	3	2012-12-29	29
0d565bce37dc8a95b4a4d5b180e5c70a	2004-05-24	0d565bce37dc8a95b4a4d5b180e5c70a	M		1940-01-01	3	3		1	0	0	0	0	64	0	0	0	2013-12-31	115
0d56f72cb9115f4eadc0b2838ceee619	2003-02-27	0a09339ba2dc9d8e5c76f1f321c48fb6	M		1962-01-01	1	0		0	0	0	0	1	41	1	0	0	2013-12-31	130
0d5973d7efb1b806892b54d95f786727	2006-11-24	0d5973d7efb1b806892b54d95f786727	F		1982-01-01	2	3		1	0	0	0	0	24	3	0	0	2013-12-31	85
0d5b648b628405860846acb3866d4ed2	2003-12-10	0d5b648b628405860846acb3866d4ed2	F		1991-01-01	3	3		1	0	0	0	0	12	0	0	0	2013-12-31	120
0d61c42e6a2a5a39684b313b716798cf	2008-06-18	fc968bb096dafae041939c217abf3458	M		1956-01-01	2	0		0	0	1	1	0	52	0	0	0	2013-12-31	66
0d62c47d45fe2f887cb73bdedcdde437	2005-11-07	de41c48068b20d97cbfefc5d6013ecaf	M		1957-01-01	1	0		0	0	0	0	0	48	0	0	0	2013-12-31	97
0d6ba3c2a51e008466d5617f39f43052	2009-12-04	55a89284e0dfee905afc2508baf476b6	M		1967-01-01	1	0		0	0	0	0	0	42	1	0	0	2013-12-31	48
0d713a24f6331f93d56e6edd15e291cf	2003-07-03	808877c6fb0f4ca07f854a22337f952f	F	2010-11-08	1986-01-01	2	0		0	0	0	0	0	17	0	2	3	2010-11-08	88
0d85a9aca849f7202f4ce3bc288a4424	2004-01-14	3a5b4f30abed2d68ffd7cea42c4123d5	M		1928-01-01	1	0		0	0	0	1	0	76	0	0	0	2013-12-31	119
0d86acecc2b378bc0e7929515ddef79a	2012-08-22	0b2c8a32181475816173e158aa54241e	F		1975-01-01	1	0		0	0	0	0	0	37	1	0	0	2013-12-31	16
0d8a88b323e6e8ddba10d3cad99c1949	2003-05-28	64acea9962419cacb992a0da5f6369d4	M		1938-01-01	2	0	0	0	0	0	0	0	65	3	1	1	2008-05-14	60
0d8d0522e63e6170fb20c170e7cc4969	2003-01-18	775218aadf5c952619a380b8a88da590	M		1953-01-01	3	0		0	0	0	0	0	50	0	0	0	2013-12-31	131
0d92826da8fd8bee7e7f602b3008fb03	2003-09-24	0d92826da8fd8bee7e7f602b3008fb03	M		1964-01-01	2	3	0	1	1	0	0	0	39	2	1	1	2010-03-30	78
0d954c0818b90ffdf0cd6b3d0b2b1309	2012-02-03	f895d3dc0cbe2c3b061b15df0bb58836	M		1997-01-01	2	0		0	0	0	0	0	15	0	0	0	2013-12-31	22
0d968e20ee78fe7e9113087642309e97	2011-08-02	0d968e20ee78fe7e9113087642309e97	M		1979-01-01	3	3		1	0	0	0	0	32	0	0	0	2013-12-31	28
0d982eb69d9f38f884e30158f05dc654	2011-08-13	401a16dfaa5733c2d7d5d9c5deb25752	M		1994-01-01	1	0		0	0	0	0	0	17	0	0	0	2013-12-31	28
0d9dad39d5f7a7c77628496a2cdec51c	2004-01-16	16b99522e67f30e73dd5981772af74cf	M		1961-01-01	2	0	0	0	0	0	0	0	43	2	1	1	2005-11-17	22
0d9e9808959bdd5eec425dab3049dd36	2011-10-07	0d9e9808959bdd5eec425dab3049dd36	F		1963-01-01	1	3		1	0	1	0	0	48	0	0	0	2013-12-31	26
0da37e3f06a3a5dec49b49485dd2ef83	2005-07-09	16ffa98624be4294d28d69744af66e5e	M		1934-01-01	3	0		0	0	0	1	0	71	0	0	0	2013-12-31	101
0da538737e1a18c5f30aee4a56e3dbdb	2011-01-10	67325765898a843df04773f12409d6b5	M		1927-01-01	4	0		0	0	1	1	1	84	0	0	0	2013-12-31	35
0da7529ac17dc83005c6ce90cd19bc90	2012-03-17	6067f6058337036fc11fd0eb8cb938e0	M		1966-01-01	4	0		0	0	0	0	0	46	0	0	0	2013-12-31	21
0dac7f3a7487e7d717bd85cc669122e3	2009-05-11	d7a8d63305bc615e8649bfee798de80f	M		1963-01-01	1	0		0	0	0	0	0	46	0	0	0	2013-12-31	55
0db6427c19c9174822000e9b00261158	2006-02-22	68ee1cb9b4fb00065e4433b157212ee6	M		1975-01-01	4	0		0	0	0	0	0	31	0	0	0	2013-12-31	94
0db7464b1e6a1598df464e90394d66e5	2011-01-15	e340325c82c0b17a65b7b46967c8a21d	M		1938-01-01	5	0		0	0	0	1	1	73	0	0	0	2013-12-31	35
0db93453bc327123f0ffdea3c34d1017	2006-01-27	75efa33ce7dfabbba491c93071b14d13	F		1979-01-01	1	0		0	0	0	0	0	27	0	0	0	2013-12-31	95
0dbab7d6e98a5d0066d5617f39f43052	2004-07-19	7a6ee5430d989a051168c22e987350ea	M	2013-01-06	1940-01-01	1	0		0	0	0	0	0	64	1	2	3	2013-01-06	102
0dbc98d1d45ba08a85734cc65e63a07d	2006-10-18	0dbc98d1d45ba08a85734cc65e63a07d	M	2012-12-22	1924-01-01	1	2		1	0	1	1	0	82	0	2	3	2012-12-22	74
0dc4c4988d91da4af918d24dc695f531	2008-11-13	cbd4269d8f51e0d584e30158f05dc654	M		1971-01-01	4	0		0	0	0	0	0	37	0	0	0	2013-12-31	61
0dc589e910197cfc1faea65f5afb4dd5	2009-06-02	e7e52947c3de00e872c0aa6a9ab031e1	F		1931-01-01	2	0	0	0	0	0	1	0	78	3	1	1	2013-02-04	44
0ddf122f854b2e5c6649f9ebdfd8129c	2012-11-24	517da5e23cab60973c9cf1de04bc12fe	M		1967-01-01	2	0		0	0	0	0	0	45	0	0	0	2013-12-31	13
0ddf2b9dd218efe86a8ae372e3de90fb	2008-03-10	59994146e7d6cc04f6e4c0ae5fa453b8	M		1961-01-01	1	0		0	0	0	0	0	47	0	0	0	2013-12-31	69
0de156f20ef1d66a57886e71d15aa267	2008-12-05	c0f77d8ed63893040b3f11cb7141e917	F		1949-01-01	2	0		0	0	0	1	1	59	1	0	0	2013-12-31	60
0dec4e1fb0491fd37e3ccd898992e49c	2011-08-04	413fdc3de1e1dbcc6e11262c563dbcf5	M		1997-01-01	3	0		0	0	0	0	0	14	0	0	0	2013-12-31	28
0ded52d9552dc1bfc11fd0eb8cb938e0	2008-12-15	71adf496e4a7aefa99ad3f7501c95bea	M		1948-01-01	1	0		0	0	0	1	0	60	1	0	0	2013-12-31	60
0defee6efe9b59bb089e60424f1a84ec	2010-11-22	ef564bac0b3120b2a81500a9ac1c754b	M		1978-01-01	3	0		0	0	0	0	0	32	0	0	0	2013-12-31	37
0df28755af220011beff283c2fb9584a	2004-08-09	0ec9a7cbf27fb8e5aed83db07f57910f	F		1963-01-01	3	0		0	0	1	1	1	41	0	0	0	2013-12-31	112
0df3aa3206535ba840481a8aaf5419b0	2005-10-20	08111c4e21fefc039936267a171dbb2b	M		1979-01-01	2	0		0	0	0	0	0	26	0	0	0	2013-12-31	98
0df4731026c1b881ecc8011792483b1d	2011-04-01	70c965bb65fe82f5471ef143c666f1ff	M		1950-01-01	1	0		0	0	0	1	0	61	0	0	0	2013-12-31	32
0df6355e9b0b3f72a20c8d6045792995	2006-01-16	e890b38aa6e599a1dace239f6488f58d	M		1985-01-01	2	0		0	0	0	0	0	21	0	0	0	2013-12-31	95
0df883b1d9992cc9d1efe1f17a0a1771	2010-05-04	63b0cf4baf47b55176f1a942d1873524	M		1978-01-01	1	0		0	0	0	0	0	32	0	0	0	2013-12-31	43
0df8b6200b377b97ba2ae08723797f11	2012-11-05	53b25fe51954ae48c5e050b8dd3d0065	M		1979-01-01	2	0		0	1	0	0	0	33	3	0	0	2013-12-31	13
0df8e35fa0c1c395a20c8d6045792995	2011-12-12	72730bb17ff3cbd20cc8334c317eae45	F		1927-01-01	4	0		0	0	1	1	0	84	0	0	0	2013-12-31	24
0e05df73cc0e575c9a694aa55e6d8a95	2005-08-15	81984e6ce5c61f171bc17c4d8bc7148c	M		1974-01-01	1	0		0	0	0	0	0	31	0	0	0	2013-12-31	100
0e05f392da0f316e478cc8b82f30b215	2009-10-08	0e05f392da0f316e478cc8b82f30b215	M		1969-01-01	6	3		1	0	1	0	0	40	0	0	0	2013-12-31	50
0e0793d0672bb2eee3f5a870a32495a7	2009-01-13	f07a12f6282d8f4f954e258c40c89722	M		1974-01-01	4	0		0	0	0	0	0	35	0	0	0	2013-12-31	59
0e0ace9f954a9a5d797d67e694f01d66	2011-04-11	af18fc4d680a880d36e34fc00ae40b8a	M		1980-01-01	2	0		0	0	0	0	0	31	0	0	0	2013-12-31	32
0e0c4cb22f81e243d3f7f14b08a06026	2012-07-09	0e0c4cb22f81e243d3f7f14b08a06026	M		1976-01-01	7	3		1	0	0	0	0	36	0	0	0	2013-12-31	17
0e0c6e3a6cee37d683a5051832c7e4d0	2011-07-09	ce5ae4cb1a01d841d7e39e3762f9f102	M		1997-01-01	2	0		0	0	0	0	0	14	0	0	0	2013-12-31	29
0e1411da45e7a4b9286bba93d1e79bb1	2009-11-08	7faf1ec2d6e77517fa058c90edcfa78e	M		1936-01-01	1	0		0	0	0	1	0	73	2	0	0	2013-12-31	49
0e17f5049fef33a44706e6136b4243a7	2008-08-28	fede4fd1b380e7fce24a04e898f51e3a	M		1941-01-01		0		0	0	1	1	1	67	1	0	0	2013-12-31	64
0e181bbda24c03e6b3ce6c06ae14407c	2007-12-03	3128c4642ecbb8e1dfb5311d207dee5d	M		1983-01-01	3	0		0	0	0	0	0	24	2	0	0	2013-12-31	72
0e1ab55ad16fe739b0eb6bad703bef4f	2012-01-10	a567047073e3c3f23f8325d0f564d8da	F		1956-01-01		0		0	0	0	0	0	56	0	0	0	2013-12-31	23
0e24785355693966a33231daa558a94c	2004-11-22	8e60234292ba74402cfac8f3c9778147	M	2010-12-27	1958-01-01	2	0	0	0	0	0	0	0	46	0	1	1	2006-05-09	18
0e254af4c75e76335343dda5fad86689	2005-07-30	5efd37d6d56d9750d80545f787d64b31	F		1985-01-01	5	0		0	0	0	0	0	20	0	0	0	2013-12-31	101
0e2742e6fa25bb9cc9235991f610a3b6	2010-10-13	77805e50163f06b9c1d52debe681ed3a	M		1950-01-01	7	0		0	0	1	0	0	60	0	0	0	2013-12-31	38
0e2ea23981819e4781b78883a69e1f20	2005-11-21	14db7aa79e8a79154cae7508a7edd5ea	F		1948-01-01	1	0	0	0	0	0	0	0	57	0	1	1	2007-03-22	16
0e2f844a3ba0726b9fc70bfdf6b8c224	2012-10-16	ee73a3f6bb455b0ba9effa3e13d5e4f3	F		1963-01-01	3	0		0	0	0	0	0	49	1	0	0	2013-12-31	14
0e2fc08940292680abf5de3f2052c4f9	2012-12-17	0e2fc08940292680abf5de3f2052c4f9	F		1995-01-01	7	3		1	0	0	0	0	17	2	0	0	2013-12-31	12
0e3f5089bcb700624945cff292f849fc	2007-02-06	512246c137c5a17fb31093ab2339334c	M		1968-01-01	1	0	0	0	0	0	0	0	39	3	1	1	2012-02-14	60
0e40b5ad40ba0048c4baa7d96eb4f523	2005-01-27	0e40b5ad40ba0048c4baa7d96eb4f523	M		1956-01-01	1	3		1	0	0	0	0	49	0	0	0	2013-12-31	107
0e44b22fcd9f00d4fbca5a32cd4362af	2012-03-17	56feb362eb72a219f84a45525562f09d	F		1935-01-01	1	0	0	0	1	0	0	0	77	1	1	1	2013-04-29	13
0e48eaffa8d75669a3ee7fc56570933a	2009-08-10	04c10174b1862f0b3fbb9993c0d701bf	F		1995-01-01	1	0		0	0	0	0	0	14	1	0	0	2013-12-31	52
0e553ffe6a98cf0ad7c90ea417cd3d54	2012-09-15	67321da6684d147844855db87de6f0ef	M		1945-01-01	2	0		0	0	1	1	0	67	0	0	0	2013-12-31	15
0e5942dbe96d06975a21307f00da86be	2003-04-17	2d58ecfe5be5cf278c47038aeac62659	F		1976-01-01	1	0		0	0	0	0	0	27	0	0	0	2013-12-31	128
0e5c120d88edd66364f2ff7a5279949b	2003-09-09	e4860d4e621b82bba07d81b8b65d089a	M		1937-01-01	1	0	0	0	0	0	1	0	66	3	1	1	2006-10-27	37
0e618c3be9074ba36c59b7089bb79471	2005-07-11	616228b3e92b5ecd393911a3321ec7d4	M		1951-01-01	3	0		0	0	0	0	0	54	0	0	0	2013-12-31	101
0e647229c23d5392d9be62e76f103508	2003-05-28	cd70a0888b2377f490f795416e078389	F		1969-01-01	1	0		0	0	0	0	0	34	3	0	0	2013-12-31	127
0e69a65b0164a45675376acb54457c0d	2010-01-09	1d3444ce1d7528de90d7e4d7580bb1dd	M		1969-01-01	2	0		0	0	0	0	0	41	0	0	0	2013-12-31	47
0e71cfeb8e6721d9562a594fc51de129	2007-07-03	0e71cfeb8e6721d9562a594fc51de129	M		1983-01-01	3	3		1	0	0	0	0	24	3	0	0	2013-12-31	77
0e7a6edb47ccb4eda5584a0271c32d98	2007-11-12	0e7a6edb47ccb4eda5584a0271c32d98	F		1959-01-01	2	3		1	0	1	1	0	48	0	0	0	2013-12-31	73
0e7aa2c1a68f06eb6989ddb1770fa45b	2006-09-30	6c88ea7f3aca29d0769805a14bb877d2	F		1980-01-01	2	0	0	0	0	0	0	0	26	0	1	1	2011-11-09	62
0e7bf3bc49d46462e4694e35837097ce	2011-06-20	a85095f513478d4ea43fdc4234840332	F		1952-01-01	4	0		0	0	0	1	1	59	0	0	0	2013-12-31	30
0e81747b08d156db1ccfc5c6edc500d7	2012-02-13	f4d5e639608f5d1b9a696b6465b7d961	M		1946-01-01	3	0		0	0	1	1	1	66	0	0	0	2013-12-31	22
0e838494b6e8483ca2bdcc26a2e60138	2006-08-23	0e838494b6e8483ca2bdcc26a2e60138	M		1944-01-01	1	3		1	0	0	1	1	62	0	0	0	2013-12-31	88
0e866cd9d2c89075c2ef541f0bf07b45	2008-05-09	7d08bd975a53aa79f81aab3a8a224a5f	M		1979-01-01	7	0		0	0	0	0	0	29	0	0	0	2013-12-31	67
0e8a732af28f1560e3a0ca972689fc85	2007-03-13	c27e2547d859338847cfb914a3edfada	M		1958-01-01	1	0		0	0	0	0	0	49	3	0	0	2013-12-31	81
0e911e88acb20cb69a442e20f54048e0	2010-09-30	d9321ec502def314ae392bfa2fa05c96	M		1964-01-01	4	0		0	0	0	0	0	46	2	0	0	2013-12-31	39
0e92c3d701ba453b887251ebd9073d82	2010-05-05	8e578b09edf9f9ce112b44abfc076d50	M		1948-01-01	4	0		0	0	1	1	0	62	0	0	0	2013-12-31	43
0ea05da6d05957bc490ff708fbc3aaa3	2004-03-05	0ea05da6d05957bc490ff708fbc3aaa3	F		1974-01-01	4	3	0	1	0	0	0	0	30	0	1	1	2008-03-24	48
0ea278b8944ded5dfe30b25c64f85825	2012-05-03	0ea278b8944ded5dfe30b25c64f85825	M		1929-01-01	1	3		1	0	0	0	0	83	0	0	0	2013-12-31	19
0eaa0fa3ddb70010ac7c98d7f553ca84	2003-07-15	a4658f3638610e17d47f81e988cd4f40	F		1957-01-01	2	0	1	0	0	0	0	0	46	0	1	2	2013-06-04	119
0ebd4ac5a72edfaa21108b569af91255	2010-01-12	1f993a6e2caabccb60941f3959d4cf93	F		2006-01-01	1	0		0	0	0	0	0	4	0	0	0	2013-12-31	47
0ec7f69704858da2d5e52800f1109039	2004-03-09	cfe97d32cd6c7741d0ab1fbd27a7d69e	F		1963-01-01	1	0		0	0	0	1	0	41	0	0	0	2013-12-31	117
0ec8dcba2e03ba1bf32e66b4af5faeaf	2006-04-28	0ec8dcba2e03ba1bf32e66b4af5faeaf	M		1952-01-01	4	3		1	1	0	0	0	54	0	0	0	2013-12-31	92
0ec9a7cbf27fb8e5aed83db07f57910f	2004-08-09	0ec9a7cbf27fb8e5aed83db07f57910f	F		1963-01-01	2	3		1	0	0	0	0	41	0	0	0	2013-12-31	112
0ecb7fabc53ab080d766924774d9c7e2	2012-01-27	a52b95d42215b98ca6ec58d6004e422c	F		1999-01-01	2	0		0	0	0	0	0	13	0	0	0	2013-12-31	23
0ecce959a1747623d4510152634598b4	2012-05-22	c485c1e247b38866ea5066616b186fbd	M		1962-01-01	6	0		0	0	0	0	0	50	0	0	0	2013-12-31	19
0ecdbffc10d0a946f81ffceaaabfbeff	2005-10-27	6ea9dd4d716fc910892b54d95f786727	F		1957-01-01	1	0		0	0	1	0	0	48	2	0	0	2013-12-31	98
0ed414c3257adb15a3480ae303af7202	2007-10-08	cd06d4ea8b11ff8d74a1aa6e20ea813c	F		1955-01-01	2	0		0	0	0	0	0	52	0	0	0	2013-12-31	74
0ed874d22bb043ca44b6d3a3a2768a14	2004-03-12	8a73a5463b62ae52ccf82b7630021350	F		1987-01-01	6	0	0	0	0	0	0	0	17	0	1	1	2010-09-30	78
0ede8f0403223f7e5dd71626d1867c60	2012-04-28	d56ff15cd65d3edd06fc020e9be287db	F		2006-01-01	2	0		0	0	0	0	0	6	0	0	0	2013-12-31	20
0ee350c5dbf091ba363d7ae0db48a335	2011-12-15	5b9374e1d9ec762d1b42f2729a4d0892	F		1975-01-01	2	0		0	0	0	0	0	36	0	0	0	2013-12-31	24
0ee54744694bc6a11d75f2a04669b7f4	2009-06-29	cab898b3619d2f31b1a9a4cc04aa8a53	M	2011-01-15	1938-01-01	2	0		0	0	0	1	0	71	0	2	3	2011-01-15	19
0ee633c0fafb6b4eddabd6e6f58ceadd	2011-03-01	8e19f65722e64d9ce43c93d7d4c6da42	F		1932-01-01	7	0		0	0	0	1	0	79	0	0	0	2013-12-31	33
0ee81d3f9bd345c5bb0d21bba0c167c0	2004-08-07	92d43714ed20592a4f4e0764132747cb	M		1982-01-01	3	0		0	0	0	0	0	22	0	0	0	2013-12-31	112
0ee9e3f5a78798494d9da9a3b5b93360	2004-03-17	fb54a4d9857a638f5e81305273f18e50	F		1952-01-01	5	0		0	0	0	0	0	52	0	0	0	2013-12-31	117
0ef0255212c6c9542790ffb5aff54437	2010-12-18	b57169a02328697f1e4d52eb7c8e56ef	M		1970-01-01	2	0		0	0	0	0	0	40	0	0	0	2013-12-31	36
0ef7ae363ca9cbbc2166e8730d102ca1	2005-12-17	0ef7ae363ca9cbbc2166e8730d102ca1	M		1992-01-01	4	3		1	0	0	0	0	13	2	0	0	2013-12-31	96
0ef7c0758ea9fddb82d4e35af355ffaf	2006-05-08	b9d2ce5ca14b195d4a73bb94d41cf313	M		1919-01-01	2	0		0	1	0	1	0	87	3	0	0	2013-12-31	91
0ef938a7b5975f031fae1ade8288cf6f	2012-05-18	2a87c1fde2db4278ebd1c781c309660b	M		1956-01-01	2	0		0	0	1	1	1	56	1	0	0	2013-12-31	19
0efadc6b262d311f57bd49f4472db432	2011-02-09	0efadc6b262d311f57bd49f4472db432	M		1995-01-01	2	3		1	0	0	0	0	16	2	0	0	2013-12-31	34
0efd16b1cb3c94c4ebd64ba9cec74200	2010-12-15	0efd16b1cb3c94c4ebd64ba9cec74200	F		1961-01-01	2	3		1	0	1	1	0	49	3	0	0	2013-12-31	36
0efd346cd99d0c1bae5adcc52eef84f2	2006-07-06	0efd346cd99d0c1bae5adcc52eef84f2	M		1982-01-01	3	3		1	0	0	0	0	24	0	0	0	2013-12-31	89
0efd8a3b7aca097ed7b8de562bda199b	2011-03-11	a3bb68c334ac4d8a914663cea815d19b	M		1956-01-01	2	0		0	0	0	0	0	55	0	0	0	2013-12-31	33
0efda802fe154e8ba709ed38f6743311	2009-11-26	0efda802fe154e8ba709ed38f6743311	M		1931-01-01	2	3		1	0	0	1	0	78	0	0	0	2013-12-31	49
0f01bfbfda07b49f415f3e6499b16d56	2003-01-03	0f01bfbfda07b49f415f3e6499b16d56	M	2011-09-02	1942-01-01	4	3		1	0	0	0	0	61	0	2	3	2011-09-02	104
0f09d3aea3b6d5fb654b71e6e1f7e592	2005-08-13	0f09d3aea3b6d5fb654b71e6e1f7e592	M		1978-01-01	4	3		1	0	0	0	0	27	0	0	0	2013-12-31	100
0f10597c6c0f72351bcaad5ec75c84f1	2007-09-10	0f10597c6c0f72351bcaad5ec75c84f1	F		1982-01-01	1	3		1	0	0	0	0	25	0	0	0	2013-12-31	75
0f150a5e3a3734e19104c1dd63fc0749	2010-01-01	b0316df43260ddf446df35a03e7a8bb3	F		1966-01-01	2	0	0	0	0	0	0	0	44	0	1	1	2011-04-16	15
0f18a6a4f842259bb49b4de88efc5099	2009-10-31	215600e64538fe6a6e3eaf3621da4677	M		1966-01-01	1	0		0	0	0	0	0	43	1	0	0	2013-12-31	50
0f1e426e8b4a24a2c0edf2d5e20aa922	2009-05-05	0f1e426e8b4a24a2c0edf2d5e20aa922	F		1981-01-01	2	3		1	0	0	0	0	28	0	0	0	2013-12-31	55
0f1ffd4888e26d36abb2129143718b1a	2006-09-20	7607f08f811c86343af304f5bdeeed05	F		1953-01-01	2	0		0	0	0	0	0	53	0	0	0	2013-12-31	87
0f208348bf5d9f4bae245671159e9df9	2005-03-29	4dd395ceac5835b11f047e46cb009490	M		1950-01-01	2	0		0	0	0	0	0	55	0	0	0	2013-12-31	105
0f21f3c3ef53e6f0c3fc6b478d5fac2b	2012-08-02	fabb64cc4f3455d60f97502dd56078be	M		1939-01-01	6	0		0	0	0	1	1	73	0	0	0	2013-12-31	16
0f23a11712cf3200ecc8011792483b1d	2008-01-07	b379e498a380fe456867f3327554164b	M	2009-04-29	1979-01-01	4	0		0	0	0	0	0	29	0	2	3	2009-04-29	15
0f23cc24dd9721113f86f0ec6d9d5b93	2006-03-03	0f23cc24dd9721113f86f0ec6d9d5b93	F		1954-01-01	2	3	0	1	0	0	0	0	52	3	1	1	2007-04-21	13
0f24dfe135202fab5eb989c70c2ee7fa	2012-02-27	0f24dfe135202fab5eb989c70c2ee7fa	M		1987-01-01	2	3		1	0	0	0	0	25	1	0	0	2013-12-31	22
0f2ae6aeaa01df94c689251af49fcd36	2011-12-24	0f2ae6aeaa01df94c689251af49fcd36	M		1964-01-01	3	3		1	0	1	0	0	47	0	0	0	2013-12-31	24
0f3296813f136b8a3c89ece4920312b1	2004-11-03	52b14e8037b6e1a34c562666930fd047	M		1981-01-01	2	0	0	0	0	0	0	0	23	0	1	1	2012-11-13	96
0f357bc47735e248873d5ae0fbf020ba	2005-07-13	dab99deccd9837f9fd387b0bd233556f	F		1965-01-01	4	0		0	0	0	0	0	40	3	0	0	2013-12-31	101
0f388b29a5d2449bf119fe35a12925a2	2009-12-28	c451c72f5637c3b32208cbbd0ae92469	M	2012-11-12	1929-01-01	4	0		0	0	0	0	0	80	0	2	3	2012-11-12	35
0f3c696406e158b1950b952076d40d7f	2007-01-24	ae4c2ebb8517751841b651e646e4096b	F		1958-01-01	1	0	0	0	0	0	0	0	49	0	1	1	2007-10-05	9
0f420ceadf8dc87db0417a54715b896f	2006-06-23	62d04ab6c5c923119e2693656e0a4e9e	M		1960-01-01	6	0		0	0	1	0	0	46	0	0	0	2013-12-31	90
0f42c20b57c16d4d6ef6d130438dee3c	2011-10-15	ecb2f23fcf42f6b1e8f0eec7ef84ad8b	M		1980-01-01	1	0		0	0	0	0	0	31	0	0	0	2013-12-31	26
0f49b71d368309638bb3028a63a97130	2007-12-21	0c8db4a3db7336dc73a0d567e959c2dc	M		1973-01-01	2	0		0	0	0	0	0	34	0	0	0	2013-12-31	72
0f4d3216b543de324debef7f3d6fe577	2007-08-02	3cef6907643ed2488cb1408e46e3ef93	F		1954-01-01	2	0	0	0	0	0	0	0	53	3	1	1	2010-10-25	38
0f4dcf7c5d3bd3d958d2b7522d271603	2008-07-25	2e643b1a3a8a2a3ef58ce755ed728087	M		1983-01-01	4	0		0	0	0	0	0	25	0	0	0	2013-12-31	65
0f510cc9ec7ce1232518a4874ea728d9	2008-09-05	1c1435742fb7a32131e72d2e337a5a5a	M		1993-01-01	2	0		0	0	0	0	0	15	0	0	0	2013-12-31	63
0f51d7a8bde9d7528b3e4c3706514953	2006-10-02	17764f023a7c9795392c99c4818cd013	M		1934-01-01	4	0	0	0	0	0	0	0	72	0	1	1	2013-04-26	78
0f52db2305a8468aac6331cfa06faccc	2008-07-28	f30142857e1f87cbda53325c18234988	M		1960-01-01	1	0		0	0	0	0	0	48	0	0	0	2013-12-31	65
0f57cbd55a025de2d52272cbe5cfdffa	2007-07-19	512308dc4247ea6175eb65dd54a3312b	M		1967-01-01	7	0		0	0	0	0	0	40	0	0	0	2013-12-31	77
0f59aeb3f3350421dc790545a42756fc	2012-11-19	673669eafc0d97715e2698144783ab7f	M		1974-01-01	2	0		0	0	0	0	0	38	0	0	0	2013-12-31	13
0f5a3604ff76b2d71e73875ef57c5269	2007-01-23	91d3a31243645eeb108608255240525b	M		1970-01-01	4	0		0	0	0	0	0	37	3	0	0	2013-12-31	83
0f5cc2067cf63857a5a857c160ffb009	2011-03-09	e808799c56dedc75ffbca1ebe0e26fe9	M		1960-01-01	2	0		0	0	1	1	0	51	0	0	0	2013-12-31	33
0f5e4145e974c63d3131be5a0d22d5fe	2012-10-15	e956269d5b678155b3f66dfc2512ff86	M		1956-01-01	2	0		0	0	0	0	0	56	0	0	0	2013-12-31	14
0f5fed51b704c555f3bc0ff837177f40	2011-11-29	0f5fed51b704c555f3bc0ff837177f40	M		1936-01-01	1	3		1	0	0	0	0	75	3	0	0	2013-12-31	25
0f65b5d40256abe50aad8d7c64f4aa91	2012-04-10	7bc4852b753239045274c98adea6178d	F		1975-01-01		0		0	0	0	0	0	37	1	0	0	2013-12-31	20
0f669679ff6918c9ff0e5da51c366581	2008-09-25	b3bebf2b863ffcb2805366d7cbace84b	F		1983-01-01	6	0		0	0	0	0	0	25	1	0	0	2013-12-31	63
0f6c6b35882474a814405a32532f4c62	2003-04-15	edfa28f4d3b465ff8e81ac04002a129d	M		1993-01-01	1	0	0	0	0	0	0	0	10	3	1	1	2003-08-27	4
0f6cc0b7bd8aacd508c2193ae74e6408	2004-09-20	412ad9d45b88195fdf412b7cc294efc8	F		1967-01-01	2	0		0	0	0	0	0	37	0	0	0	2013-12-31	111
0f6fbf5e70fde014eff6a901646cb0e9	2010-11-09	0f6fbf5e70fde014eff6a901646cb0e9	M	2012-05-31	1924-01-01	3	3		1	1	0	1	0	86	0	2	3	2012-05-31	18
0f71687a637299f7c0dfba50299804d0	2006-08-11	0962e40c5a5b08f03c7474e6dbeedcb8	F		1988-01-01	4	0		0	0	0	0	0	18	0	0	0	2013-12-31	88
0f7d9f8f45e507c74f137320fc0d9e06	2010-05-28	2bc1d7246d7da682562a594fc51de129	M		1991-01-01	5	0		0	0	0	0	0	19	0	0	0	2013-12-31	43
0f7ed9cb07e9c0abff6eafa1c0b647f0	2003-11-17	847fba49c1d2133c25f3bbc442fe2ebb	M		1968-01-01	3	0	0	0	0	0	0	0	35	1	1	1	2005-01-31	14
0f811bb60c4fa5f0b8c9c835929c38e8	2004-05-04	0f811bb60c4fa5f0b8c9c835929c38e8	M		1951-01-01	5	3	0	1	0	0	0	0	53	0	1	1	2012-05-09	96
0f82e170eaec8bd77b8588306ce4fc91	2012-09-21	92ddddfad0e39984e758a752e3c49ca2	M		1928-01-01	3	0		0	0	0	1	0	84	3	0	0	2013-12-31	15
0f842a53d172483acb363fc406b36d0c	2003-09-07	7332cc456a5a7c5403a4ab1cbe18d0cb	F		1979-01-01	2	0	0	0	0	0	0	0	24	1	1	1	2004-07-05	10
0f843f22b63dd67ec7c9bebfd9b1e8a9	2011-05-10	fb03b4ec1f6a39f027c468254139cbf2	M		1930-01-01	4	0		0	0	0	1	0	81	0	0	0	2013-12-31	31
0f8b174f6f571cc2148d6fe1a2a43f09	2011-02-24	0f8b174f6f571cc2148d6fe1a2a43f09	F		1996-01-01	6	3		1	0	0	0	0	15	0	0	0	2013-12-31	34
0f8c044067b7ccdf286bba93d1e79bb1	2008-09-25	04d4270d6330603b5a81bf83a7ea7a03	M		1941-01-01	3	0		0	0	0	0	0	67	0	0	0	2013-12-31	63
0f90f06903d38afcd1ee3fbf7339f9f4	2004-12-30	adcc7afb958229ed829c57a216edc346	M		1936-01-01		0	1	0	0	1	0	0	68	0	1	2	2008-05-28	41
0f98970d916747f26628238bc115c550	2011-09-01	0f98970d916747f26628238bc115c550	M		1930-01-01	2	3		1	0	0	1	0	81	0	0	0	2013-12-31	27
0f99d6dc5e990bdccad9292def715517	2007-07-03	f0efaaedd97e57f61ecce573c1f3b3e8	F		1991-01-01	2	0		0	0	0	0	0	16	1	0	0	2013-12-31	77
0f9c85dce0ed4a3ce2ce624d85e63cec	2011-11-30	7adb9d6c97ddcc529f6f54b515cfca73	F		1997-01-01	2	0		0	0	0	0	0	14	0	0	0	2013-12-31	25
0f9fdadec7d145a7082e78e68ee7a406	2005-01-28	0076362d14b8c755fc9531aaf9d3ab2f	M		1980-01-01	7	0		0	0	0	0	0	25	0	0	0	2013-12-31	107
0fa09e62a081116d1fc50d14b805ff3f	2003-04-15	edfa28f4d3b465ff8e81ac04002a129d	M		1993-01-01	1	0		0	0	0	0	0	10	3	0	0	2013-12-31	128
0fa0f2dbb10a73fd11aade62ac5c68cd	2004-12-06	c3454dff8594023fb709bff61c92ece8	F		1984-01-01	1	0		0	0	0	0	0	20	0	0	0	2013-12-31	108
0fa52c9157b58e39d2939753b9420138	2012-05-08	e961d1f274f54e5f25de4810c5845768	F		1989-01-01	2	0		0	0	0	0	0	23	0	0	0	2013-12-31	19
0fa98d39de360e5613b4a8194b7f8a75	2008-10-27	fb4ee134576a84dca46e239d3bb77f42	F		1957-01-01	2	0		0	0	1	1	0	51	0	0	0	2013-12-31	62
0fb6dbfa5d1cef1ee25076124f86fbc8	2009-12-16	ac8cd837117afe94c14e53fa4f11bc83	F		1949-01-01	4	0		0	0	0	0	0	60	0	0	0	2013-12-31	48
0fba86af8a2894120cd4e7052f8ed67d	2007-01-23	bcea8e34fd7523b43d799ad6298a64b9	F	2012-10-28	1938-01-01	4	0		0	0	0	0	0	69	0	2	3	2012-10-28	69
0fbc05f23e18522dfc819c747164e97d	2005-10-12	d8757f1268991f0d2c9ff1ef7e78941d	F		1918-01-01	6	0		0	0	1	0	0	87	1	0	0	2013-12-31	98
0fc539072a2e8273747a547119823071	2005-11-07	61b452a86925403b5768d6cc951d1e1d	M		1955-01-01	1	0		0	0	0	0	0	50	0	0	0	2013-12-31	97
0fc5f3376dbd543b6e4cc4072dd683d5	2007-02-01	7cb70832045796551f906002cef095a6	M		1950-01-01	2	0		0	0	1	1	1	57	0	0	0	2013-12-31	82
0fca2131d5b4f41b6e6404bdbd63d181	2007-01-08	44c5abbca6cbd8c7adff630e2da8dd8b	M		1924-01-01	2	0		0	0	0	0	0	83	1	0	0	2013-12-31	83
0fcb41a16cc57a494a068cb703496682	2008-02-26	4d5c37dcfdc245ea18bccd748b63e109	F		1971-01-01	1	0		0	0	0	0	0	37	2	0	0	2013-12-31	70
0fd42e26061c324c54574a6e97a23a8b	2004-09-25	0fd42e26061c324c54574a6e97a23a8b	F		1982-01-01	1	3	0	1	0	0	0	0	22	0	1	1	2010-07-21	70
0fd53f623f5b23fc0a189b6930a239d4	2010-01-13	cf28f2034f1aa45a5b2e185a0c93823c	M	2012-07-27	1938-01-01	1	0		0	0	1	1	0	72	0	2	3	2012-07-27	30
0fd5e48298d0e74f0bd90c3d7ba40e46	2007-12-04	d0918d99beaafa046810fea9678a71ec	M		1953-01-01	3	0		0	0	0	0	0	54	0	0	0	2013-12-31	72
0fda2ed6f05ddb4577591797fc3411c0	2008-05-09	7d08bd975a53aa79f81aab3a8a224a5f	M		1979-01-01	2	0		0	0	0	0	0	29	0	0	0	2013-12-31	67
0fdd850e91547cf0ef86885687cd619a	2009-05-08	15994c88bc412bad8d43b34a631f4fcf	F		1970-01-01		0		0	0	0	0	0	39	0	0	0	2013-12-31	55
0fdfd77dde7d30caa49d8d92fd4a0d76	2010-01-21	723ae28e481b2558acecccc049007e23	F		1936-01-01	2	0		0	0	0	1	0	74	0	0	0	2013-12-31	47
0fe20e1e56a2e4ddb509d867f0c0c5dd	2010-07-03	0fe20e1e56a2e4ddb509d867f0c0c5dd	F		1982-01-01	1	3		1	0	0	0	0	28	0	0	0	2013-12-31	41
0fe345c1b35ac914aadf7ae02bfc9245	2011-02-11	3f945d0a205b8677cf37f9a56c763a15	F		1959-01-01	2	0	0	0	1	0	0	0	52	2	1	1	2012-12-04	22
0fe3c4eec5c250e5c305c33f6d462742	2003-03-13	c514352b2cb02b82f83862cc5fd691a4	F		1970-01-01	3	0	0	0	0	0	0	0	33	3	1	1	2007-03-15	48
0fe6eecc84a4939705da4aef9150f838	2009-02-18	101e2bffc803bc121a0da1fec0ef870d	F		1961-01-01	2	0		0	0	0	0	0	48	0	0	0	2013-12-31	58
0febde5d7ebb298d539388200149176d	2012-05-02	d344a73b681095baba9d7e1de175af28	M		1979-01-01	6	0		0	0	0	0	0	33	0	0	0	2013-12-31	19
0ff905dc62cef12d119655110e7241da	2005-06-13	054141e97b9821e5a5cce133cfd43ced	M		1960-01-01	1	0		0	0	0	0	0	45	1	0	0	2013-12-31	102
0ffbc4a9f89153a1c14e53fa4f11bc83	2008-01-25	0c602fbfda3ff0975422c376e431dc98	F		1984-01-01	5	0	0	0	0	0	0	0	24	1	1	1	2008-03-18	2
0ffea68ab194f35bcdabd307d8b02e61	2008-07-12	4a9eafd12e4362b1255c6519b5430e37	M		1995-01-01	4	0		0	0	0	0	0	13	0	0	0	2013-12-31	65
0ffefaa9ca07d6f355e7b7b10c83ea88	2008-08-26	9cc789e246cc8e1872c0aa6a9ab031e1	F		1982-01-01	3	0	0	0	0	0	0	0	26	0	1	1	2008-10-29	2
0fffbd3336b15e59384d6ff7fa9112bd	2004-04-24	0fffbd3336b15e59384d6ff7fa9112bd	M		1977-01-01	1	3		1	0	0	0	0	27	0	0	0	2013-12-31	116
1000fd2c4a62d8f4421c95ae808fc8ad	2009-04-15	1000fd2c4a62d8f4421c95ae808fc8ad	F		1972-01-01	2	2		1	0	0	0	0	37	0	0	0	2013-12-31	56
1003c24006670cb1057deb8c90b82712	2012-07-12	8530cd42e8b27ed30239acd2d691cbb7	F		1996-01-01	6	0		0	0	0	0	0	16	0	0	0	2013-12-31	17
10066b1bbd257b76b1e0b68173f89ed4	2006-12-26	5460f4e2908ba40dd73d7d4aa9d558a1	M		1957-01-01	1	0		0	0	0	0	0	49	3	0	0	2013-12-31	84
1012568a315220361535fc6bae86a154	2004-11-18	1012568a315220361535fc6bae86a154	M	2010-09-16	1937-01-01	3	3		1	1	0	0	0	67	0	2	3	2010-09-16	70
101387c868509d205540fd116d588234	2006-08-24	1ff54377c8025863f4f1cd129a048277	M		1972-01-01	3	0	0	0	0	0	0	0	34	2	1	1	2008-03-14	19
101d5084dc527026b5ffa0fec64c9a6d	2007-10-08	cd06d4ea8b11ff8d74a1aa6e20ea813c	F		1955-01-01	2	0		0	0	0	0	0	52	0	0	0	2013-12-31	74
101e2bffc803bc121a0da1fec0ef870d	2009-02-18	101e2bffc803bc121a0da1fec0ef870d	F		1961-01-01	2	3		1	0	0	0	0	48	0	0	0	2013-12-31	58
101f02c59647f4137be9769cbbb9f231	2012-10-20	5d133a1490195db38d440c1c59fdbc95	F		1931-01-01	4	0		0	0	1	0	1	81	0	0	0	2013-12-31	14
10225ecd49f529bc75376acb54457c0d	2012-05-03	188d95eca8362f6eca44ea64e8d807d6	M		1981-01-01	4	0		0	0	0	0	0	31	0	0	0	2013-12-31	19
1023a6745a3102adf9b33a4b79c5c508	2003-02-13	02d112007d9e9049c22495cd10608239	M		1976-01-01	2	0		0	0	0	0	0	27	1	0	0	2013-12-31	130
102b9ea67c16e3c0e9f298815649d379	2006-07-05	40920d57fa7637b85fd78f2dffce6e79	F		1948-01-01		0		0	0	0	0	0	58	0	0	0	2013-12-31	89
102c6a480f09a3d0425210aec22497b4	2003-07-15	a4658f3638610e17d47f81e988cd4f40	F		1957-01-01	1	0		0	0	0	0	0	46	0	0	0	2013-12-31	125
102d79f00b23a08cdc03d8d2890e829c	2006-02-03	102d79f00b23a08cdc03d8d2890e829c	M	2013-10-27	1934-01-01	5	3		1	1	0	0	0	72	0	2	3	2013-10-27	92
1030d6414cae660146dee75f6905878f	2011-05-05	30ca43398f3418607f366ea6e8af1282	F		1971-01-01	1	0		0	0	0	0	0	40	0	0	0	2013-12-31	31
10322a3844a438b81f8c36173731abe2	2010-10-15	10322a3844a438b81f8c36173731abe2	F		1981-01-01	4	3	0	1	0	0	0	0	29	0	1	1	2011-01-15	3
1035521b2cddfe9be9ece78b3c363eba	2007-05-25	5f3f2c728698244d1711db47107537c1	M		1972-01-01	2	0	0	0	0	0	0	0	35	2	1	1	2011-02-09	45
103dbc0bdb1ce130762ad47f7db40c44	2010-11-03	b2e13ff46558dde20a029b71bf401119	M		1984-01-01	1	0		0	0	0	0	0	26	0	0	0	2013-12-31	37
104085fb1e78564e17811454cb3a7b69	2006-03-24	104085fb1e78564e17811454cb3a7b69	F		1956-01-01	1	3		1	0	0	0	0	50	3	0	0	2013-12-31	93
104374ad45ad50d5198045abd52480f3	2005-02-27	4f9e3f72d21c60b4eec0fe20e5f6d5be	F		1970-01-01	3	0		0	1	0	0	0	35	3	0	0	2013-12-31	106
1043ea1c12883122ba27f62124608017	2011-09-28	2abaa709b4c46bc8965c1470a848df89	F		1937-01-01	3	0		0	0	0	0	0	74	0	0	0	2013-12-31	27
1044b950d8262ea96b0988a5d6fa6b98	2004-03-13	b44db37bcb39cbf17c76168840a232dc	M		1953-01-01	1	0		0	0	0	0	0	51	0	0	0	2013-12-31	117
1046bf4d7d85447a40ec30d51e76412c	2007-04-02	f7826c1d4bb087894ce9d7e9e58e7dbe	M		1987-01-01	2	0	0	0	0	0	0	0	20	0	1	1	2008-06-09	14
104707a13a6258e3c66362f54d97b446	2007-12-10	e89f8c0cadaba1aac0186fbf23afb9ba	F		1966-01-01	1	0	0	0	0	0	0	0	41	0	1	1	2009-07-01	19
104b7998e0e082be1ddef89277a446dc	2006-03-28	3cb3d93945aee22022e0059c914feb9c	M		1926-01-01	4	0		0	0	0	0	0	80	0	0	0	2013-12-31	93
104f436013c8347c66d5617f39f43052	2006-06-12	60e1fa9ac29b8355e62309a3e4a05012	M		1960-01-01	2	0		0	0	0	0	0	46	0	0	0	2013-12-31	90
104fb48c46aac7e88b4d58c83e2a73ea	2007-03-03	c8ad51ce6b5fa97f8e81ac04002a129d	M		1952-01-01	4	0		0	0	0	0	0	55	0	0	0	2013-12-31	81
10567c2aacf54d4e3fce0bfa33f10320	2009-12-02	31b2b1532fe900c58832910638bb4a95	M		1970-01-01	2	0		0	0	0	0	0	39	0	0	0	2013-12-31	48
1056fd0353c9f9030725814082997513	2004-04-19	899ff318e14206f8ce86d2afc859a59b	F		1924-01-01	1	0		0	0	0	1	0	80	0	0	0	2013-12-31	116
1062a21b6e1a39fa5d1abe4ea8b7cf69	2005-06-01	c982088cee7bd714bdf2f308a5aad35a	M		1952-01-01	1	0		0	0	0	0	0	53	0	0	0	2013-12-31	102
1064cf1ff2acac162bd314fce5d85726	2009-05-23	bc69279e15299ce3cc0a3e757ffba3c0	M		1961-01-01	2	0		0	0	0	0	0	48	0	0	0	2013-12-31	55
1065e582bd812b62bd2062e2dff7f427	2009-02-02	a816b3776d24fc8bd135e41e451491bf	F		1987-01-01	2	0	0	0	0	0	0	0	22	1	1	1	2012-01-21	35
106c6352d0f84611aa13531753fb5783	2005-07-04	b6b2c1ebe4296cd3304e7e691fdd2b29	F		1975-01-01	1	0	0	0	0	0	0	0	30	1	1	1	2006-02-21	7
106cb971fcc54ec978f565e92108f9c8	2009-03-31	65f9bb93db84ebd4c62a5ccd1984a191	F		1969-01-01	2	0		0	0	0	0	0	40	0	0	0	2013-12-31	57
107b2c984893e1b1c578d4864ca08932	2004-09-06	a468a1e7ad67183dea11da697783a3c1	M		1968-01-01	2	0	0	0	0	0	0	0	36	0	1	1	2013-03-05	102
107c585dfbd2e377ea0f32ab1aa41c0e	2003-07-07	87c2c303e83168fc490ff708fbc3aaa3	F		1954-01-01	1	0	1	0	0	0	0	0	49	0	1	2	2012-08-14	109
10803da6d5bf38608e79c08fbf528250	2008-01-11	10803da6d5bf38608e79c08fbf528250	M		1980-01-01	3	3		1	0	0	0	0	28	3	0	0	2013-12-31	71
10872c8f0032d1e7b02cafdec2135703	2003-12-29	c5b0cad020e723e2c2ef541f0bf07b45	M		1963-01-01	4	0		0	0	0	0	0	40	1	0	0	2013-12-31	120
108c7dfadf852ed406a9620ad0584fa7	2006-03-28	de68d17aaeaae1c2f0d5c7248c62f410	M		1937-01-01	1	0		0	0	0	0	0	69	0	0	0	2013-12-31	93
10910a7016ee94cd0cbfcae8732f4edb	2010-07-02	619def1b3b6c9768e552722f260305c9	M		1959-01-01	4	0		0	0	0	1	0	51	0	0	0	2013-12-31	41
1094e5f8d87508db4f7ee6797432547b	2012-08-07	3868edfbea041824fc883dcc303f555c	M		1965-01-01	3	0		0	0	0	0	0	47	1	0	0	2013-12-31	16
1095b1ec771ea223e9dc20512cc75ad0	2005-09-16	52455ee4935c40b8e3e71c87c15a9c70	M		1977-01-01	7	0	0	0	0	0	0	0	28	0	1	1	2012-04-26	79
109f0cca928ef086ba09d4d0fd696703	2004-01-10	de9fbbb794fb255f93007d014ec2153b	M		1964-01-01	2	0	0	0	0	0	0	0	40	0	1	1	2013-06-06	113
10a3835adad1b9e2bf574d4551c4add1	2009-07-06	cdc1f22b79aad57487caf22247777941	M		1992-01-01	1	0		0	0	0	0	0	17	3	0	0	2013-12-31	53
10aa09316e4dc4fba8e52f1dc3db7231	2004-09-24	10aa09316e4dc4fba8e52f1dc3db7231	F		1978-01-01	1	3		1	0	0	0	0	26	0	0	0	2013-12-31	111
10b51f1ae14b4c901c131fc0cb2c76c2	2009-03-06	d60a8847b43bf1b8ad7bfc189277c875	M		1978-01-01	2	0		0	0	0	0	0	31	0	0	0	2013-12-31	57
10b649aead78ecfd0bbb63be39dad9d3	2009-09-07	fb0983271a2e1f4adffac191b420a9a0	M		1993-01-01	2	0		0	0	0	0	0	16	0	0	0	2013-12-31	51
10b922a5a5789955256155752c990c3d	2004-08-07	92d43714ed20592a4f4e0764132747cb	M		1982-01-01	2	0		0	0	0	0	0	22	0	0	0	2013-12-31	112
10be0271d4c5406fe6a171f28568b6ed	2012-01-14	044556912f155cb2f9d9d909ed849ca9	F	2013-04-16	1939-01-01	4	0		0	0	0	1	0	73	0	2	3	2013-04-16	15
10bf56491b0b7dfae0e830f5e36145b7	2005-04-26	3f36525a2feb54c344027e5a28a25db1	M		1944-01-01	2	0	1	0	0	0	1	0	61	3	1	2	2011-04-11	72
10c02944bd9bd71ef7fdedf8cea7f223	2006-09-04	2d8711d5885e68b4adc0b2838ceee619	F		1979-01-01		0		0	0	0	0	0	27	0	0	0	2013-12-31	87
10c3bfea73e21dc67d4dc81676c06edb	2006-06-05	a80ad6328d33a1c581a986d64ac077e3	M		1937-01-01	1	0		0	0	0	0	0	69	0	0	0	2013-12-31	90
10c5c464cbe8c6e06b2ec466fd67322d	2012-01-30	10c5c464cbe8c6e06b2ec466fd67322d	M		1970-01-01	6	3		1	0	0	0	0	42	0	0	0	2013-12-31	23
10ca9a7b15a2e15840c1e5476fd58fdd	2010-01-11	10ca9a7b15a2e15840c1e5476fd58fdd	M		1950-01-01	1	3	0	1	0	0	0	0	60	2	1	1	2012-07-25	30
10d3fe116315033cabf4e4c7502a412e	2004-10-18	53945fb21b428286d184ab98793bbbff	M		1976-01-01	3	0		0	0	0	0	0	28	0	0	0	2013-12-31	110
10e4399c9795897e665218c1d4c979fd	2003-08-21	8c804eed33e5b103d1efe1f17a0a1771	M		1941-01-01	3	0		0	0	0	1	0	62	0	0	0	2013-12-31	124
10ea85ad76e503c47a6c2a27848c6c66	2004-03-01	10ea85ad76e503c47a6c2a27848c6c66	M		1983-01-01	4	3		1	0	0	0	0	21	1	0	0	2013-12-31	117
10ed059092bc61bee29e625c132edac5	2011-05-02	10ed059092bc61bee29e625c132edac5	M		1970-01-01	3	3		1	0	0	0	0	41	0	0	0	2013-12-31	31
10ed88936ec25311104af44ad0534a58	2004-11-08	b2190dd302b2798991395ffd1361421d	F		1973-01-01	1	0	0	0	0	0	0	0	31	0	1	1	2008-12-12	49
10f1e7ce90b576cb1954a400d51647f1	2003-09-19	3f139132c7aa437338d694551879473a	M		1966-01-01	2	0	1	0	0	0	0	0	37	0	1	2	2011-12-27	99
10f320b3cf5b9b67ec01f7ea9a99c3f1	2011-09-06	b29dfab44b5b5ac5f04f9c65f2801055	M	2012-07-25	1966-01-01	2	0		0	0	0	0	0	45	0	2	3	2012-07-25	10
10f455c9ffa8cc7c2a81d26b73e79609	2004-08-13	5a9f20ed936cfc4139a4c85eb3fd47e3	F		1984-01-01	2	0		0	0	0	0	0	20	0	0	0	2013-12-31	112
10f625bf5dd0dc611a1ea4a50185dd1b	2011-05-24	45d127fdfbc169375644b33ecf6c7d77	M		1980-01-01	1	0		0	0	0	0	0	31	0	0	0	2013-12-31	31
10f66e2f4ee82de37298e57ab6e4074b	2006-02-03	7d68bf865f1e8756bd46b1eab568bd7b	M		1949-01-01	1	0	0	0	0	0	0	0	57	3	1	1	2010-06-15	52
10f8437e4cf2d435c1ba0253903acdbc	2011-11-15	10f8437e4cf2d435c1ba0253903acdbc	F		1946-01-01	2	2		1	0	0	1	0	65	0	0	0	2013-12-31	25
1107681a73346bde03bac3692bfbbaa6	2003-02-08	11bf9dd9a84190cc32fbcf4cd49834c4	M		1998-01-01	1	0		0	0	0	0	0	5	3	0	0	2013-12-31	130
110b1960c9605aad7a1a86b64b6258c6	2010-09-15	95302fdab4c2d492270bab96f4b1b5e5	F		1969-01-01	1	0		0	0	0	0	0	41	0	0	0	2013-12-31	39
11153d6083f91f426f18e7570fc5ce57	2008-12-15	71adf496e4a7aefa99ad3f7501c95bea	M		1948-01-01	4	0		0	0	1	1	1	60	0	0	0	2013-12-31	60
1118940dfa0e11b8d80b7530057728da	2006-10-16	b11b80a047b950270904748a204f609a	M		1978-01-01	2	0		0	0	0	0	0	28	0	0	0	2013-12-31	86
111ae6dbe506c0fd82b4b565bfa31589	2004-11-27	111ae6dbe506c0fd82b4b565bfa31589	F		1963-01-01	2	3	0	1	0	0	1	0	41	0	1	1	2009-09-08	58
1122734294563e5fb8f8f774e47a8ac8	2004-06-25	56767e6938a52a77accac734f21f6eb7	F		1944-01-01	1	0		0	0	0	0	0	60	1	0	0	2013-12-31	114
1125f1ba33118ebe41cd8ceb912173c7	2009-09-14	5a0611e66fcca6321828dde32b4f9e45	M		1932-01-01	4	0		0	0	0	0	0	77	0	0	0	2013-12-31	51
112d35b86d54449fc79afc99f31c42b9	2011-09-26	89236ecb9756721d633c2e5f03495cb1	M		1952-01-01	3	0		0	0	0	0	0	59	2	0	0	2013-12-31	27
1131ec27d067df0d914663cea815d19b	2008-09-29	14690d3460a185a11047d0b4c3c6b71a	M		1959-01-01	1	0		0	0	0	1	0	49	0	0	0	2013-12-31	63
113679d4cd09227d4a9049c1445b9b44	2005-03-17	a253bf56f9650da8b77751cf6670c6b4	F		1931-01-01	2	0	0	0	0	0	0	1	74	0	1	1	2010-01-29	58
113998eecb8f46b9b2237a1e2a3ce9f3	2003-01-02	113998eecb8f46b9b2237a1e2a3ce9f3	M		1947-01-01	2	3	2	1	0	1	1	1	56	0	1	2	2009-12-15	83
113e0859d3c2557b2bd91d106e362499	2004-10-04	c9161f3fdb7a4d07dc17ee392618aeb0	F		1942-01-01	1	0	0	0	0	0	0	0	62	0	1	1	2008-01-29	39
113f05797a7d6952a5698e841ab594eb	2005-07-13	2597540d7fc97d63c1221d6d095d38f7	M	2013-10-03	1940-01-01	4	0		0	0	0	1	0	65	0	2	3	2013-10-03	99
11454d5308555c09379aefb8f48ba390	2011-07-29	11454d5308555c09379aefb8f48ba390	F		1945-01-01	4	3		1	0	0	1	0	66	1	0	0	2013-12-31	29
114ad58993d42b7e13bb3c1862c1bdfd	2003-04-19	114ad58993d42b7e13bb3c1862c1bdfd	M		1962-01-01	3	3		1	0	0	0	1	41	0	0	0	2013-12-31	128
115172819712af472216ce48ae613f27	2010-11-15	115172819712af472216ce48ae613f27	F		1985-01-01	3	3		1	0	0	0	0	25	3	0	0	2013-12-31	37
1155c3d92cd57b7093c07a76ae64c85f	2009-11-25	ae6241a2a0ac7d4a4a5d63c94fcc8670	M		1991-01-01	1	0		0	0	0	0	0	18	1	0	0	2013-12-31	49
11582d3bc68fc87f64cc67d4c75c3fa5	2003-05-14	e5d1d2c42ce6d10d201ae4b301ca4a4d	M		2001-01-01	2	0		0	0	0	0	0	2	0	0	0	2013-12-31	127
11587087bb101ed21a93349904b0e4b0	2009-02-09	c30fdc6c059db69291e536813151766e	F		1952-01-01	2	0		0	0	0	0	0	57	0	0	0	2013-12-31	58
1159fe79a4ef9e538ec9d212680454a0	2004-12-15	52a07aa28bc2070f4128db9079c8dd4b	M		1951-01-01	3	0	0	0	0	0	0	0	53	0	1	1	2012-10-20	94
115c2ee1350f75ba6212bf0351c74f4b	2005-07-11	616228b3e92b5ecd393911a3321ec7d4	M		1951-01-01	3	0		0	0	0	0	0	54	3	0	0	2013-12-31	101
116137f7ecc5e27b04a8956b7e746ece	2011-12-05	06eec5caa1c547eaa9386bde2314b423	M		1953-01-01	7	0		0	0	0	1	1	58	0	0	0	2013-12-31	24
11630d8925d54b9cd06ca04bf91cfe66	2007-11-18	11630d8925d54b9cd06ca04bf91cfe66	F		1941-01-01	4	2		1	0	0	0	1	66	0	0	0	2013-12-31	73
116526e3f58fb88c150e1f92447238b3	2005-01-10	0647fa4ddd5a353200fa9665e34ae89c	F		1979-01-01	1	0		0	0	0	0	0	26	3	0	0	2013-12-31	107
1166988441a10834061e15678d7653df	2011-04-29	194184f63d06629d2b6eb3bf4967f91d	M		1968-01-01	2	0		0	0	0	0	0	43	0	0	0	2013-12-31	32
1166b904f4cc2b8cff9b1a50fc9c19d9	2011-04-18	e767a9c63b8b3bd616a8580cd3f1a423	M		1949-01-01	2	0		0	0	0	0	0	62	1	0	0	2013-12-31	32
117118aaa6f261a415b195f6bd3e1a2c	2010-04-15	dd13f4fd36b5254913b00be7bbbc8258	M		1973-01-01	2	0		0	0	0	0	0	37	2	0	0	2013-12-31	44
1172cca00ee3165b37a66b5df33f7d3a	2011-01-19	2673fb57c071e435ebd3484c7e5076e2	M		1977-01-01	2	0	0	0	0	0	0	0	34	0	1	1	2013-07-16	30
117856487c406be05b3af6e8cd1833ee	2004-03-24	dd92363eb96ac134150cd84b9d350072	F		1944-01-01	1	0	0	0	0	0	0	0	60	3	1	1	2013-06-25	111
117ccce4a7bbee70277cf859e38afd3d	2010-06-05	117ccce4a7bbee70277cf859e38afd3d	M		1965-01-01	1	3		1	0	0	0	0	45	0	0	0	2013-12-31	42
1185147785f3bf4c9d3531286e85ea48	2009-02-10	bbfd8eacf8908fa38ecaf7c42e03b3c1	M		1931-01-01	2	0		0	0	0	1	0	78	3	0	0	2013-12-31	58
118ac119b2347e3a364cb2ccb8cf0711	2005-09-24	34bc4dd874ed7e7ed4a8f0a21083ecd8	M		1931-01-01	1	0		0	0	0	0	0	74	0	0	0	2013-12-31	99
118b86afe1a7eccb2c9e7344165a41f3	2005-06-01	c982088cee7bd714bdf2f308a5aad35a	M		1952-01-01	3	0		0	0	0	1	1	53	1	0	0	2013-12-31	102
119332a616676b80dcd8215fa796107b	2004-04-28	e5b50f2efd19f3140ed8887b5630748d	F		1962-01-01	2	0		0	0	0	0	0	42	0	0	0	2013-12-31	116
1194ae505c5c8048976f872dcfd34e13	2011-08-17	9d6976e0a6d31bb3b666855c5ca30e09	M		1939-01-01	5	0		0	0	1	0	1	72	0	0	0	2013-12-31	28
1197177805b47ff19be7ad5b573bd062	2007-12-04	1197177805b47ff19be7ad5b573bd062	M		1957-01-01	2	3	0	1	0	0	0	1	50	0	1	1	2008-10-06	10
11a183c5291ffa98cec4c105fe7e4b50	2004-02-10	11a183c5291ffa98cec4c105fe7e4b50	M		1978-01-01	2	3	0	1	0	0	0	0	26	3	1	1	2013-02-23	108
11a47af36af31aab5b91f263cb86c7fb	2005-09-21	bd9c8553d14d0d66ef225d1e3e1a53e2	M		1955-01-01	2	0		0	0	0	0	0	50	1	0	0	2013-12-31	99
11a8f76305b0dd7daff9f5f8a3a7da34	2010-10-15	10322a3844a438b81f8c36173731abe2	F		1981-01-01	3	0	0	0	0	0	0	0	29	3	1	1	2011-09-26	11
11ab0c6a669fafb513b4a8194b7f8a75	2007-08-21	dbfa2d248ceeb92c1d6ed821f80227a8	F		1952-01-01	2	0		0	0	0	0	0	55	2	0	0	2013-12-31	76
11ab917579cbe0bfec2d516262005ba3	2012-05-14	cff040d6e4e984fe8aaf7e6c03e60928	F		1955-01-01	4	0		0	0	0	1	0	57	0	0	0	2013-12-31	19
11ad2a8b11ddd90431b6ca67f9648191	2005-01-14	dc562a299ca70913f06fd0f268cf8d80	M		1971-01-01	2	0		0	0	0	0	0	34	3	0	0	2013-12-31	107
11af6be7b9b7059d6f2bbe5eeab21683	2003-03-15	16bbb80693896ac65f54deee421b5b2a	M		1965-01-01	2	0		0	0	0	0	0	38	3	0	0	2013-12-31	129
11b5fc329730884c38695e13e59d70c6	2003-07-30	729553c86b0d30b6549e64d7d5990dfb	M		1963-01-01	5	0		0	0	0	0	0	40	0	0	0	2013-12-31	125
11bf9dd9a84190cc32fbcf4cd49834c4	2003-02-08	11bf9dd9a84190cc32fbcf4cd49834c4	M		1998-01-01	1	3		1	0	0	0	0	5	0	0	0	2013-12-31	130
11c339301c37cc8502884fdf7fa3c3eb	2003-12-23	0c3ee8a0bcf392250010d8ec14d14f05	M		1985-01-01	4	0		0	0	0	0	0	18	0	0	0	2013-12-31	120
11ce84f99a567bf463115e4af6fdda51	2010-05-28	2bc1d7246d7da682562a594fc51de129	M		1991-01-01	5	0		0	0	0	0	0	19	3	0	0	2013-12-31	43
11ceca148eed028ca9836c324f9b40ea	2003-12-09	a125bbc6362150d5547ebd41bf667905	F		1947-01-01	2	0		0	0	0	1	1	56	0	0	0	2013-12-31	120
11d19e92a8b58db3b0a5fb819718d8af	2007-06-28	2520d07831f3ed323fce0bfa33f10320	M		1983-01-01	2	0	0	0	0	0	0	0	24	0	1	1	2011-10-13	52
11d83abea2318f113794aa21cb1f99d2	2005-02-16	c43c7a7ea9ce386c17ec0246c049ed34	F		1982-01-01	1	0	0	0	0	0	0	0	23	3	1	1	2006-07-24	17
11de065e7ba8bc0141552224bdaac9b3	2006-10-08	7c27736b156033d0eeddfd19d869f7b2	M		1974-01-01	1	0		0	0	0	0	0	32	2	0	0	2013-12-31	86
11e8528768031b5768ef196a06bdde60	2003-02-05	da4c0c402bdea841ceb2674fdb066620	M		1971-01-01	2	0		0	0	0	0	0	32	0	0	0	2013-12-31	130
11eb4e1949f38615822931c100672cb9	2005-01-27	f70edc167f8a6a3acc646516ef9f2500	F		1967-01-01	2	0	0	0	0	0	0	0	38	1	1	1	2013-12-09	107
11ec76973c53a9b8b219896b8a366bc3	2008-10-21	5e2f0052c4754fd425eee611c5681dda	M		1963-01-01	7	0		0	0	0	0	0	45	0	0	0	2013-12-31	62
11f42487d09fcbabf94af7ccd23f0902	2004-10-05	44fee9498a27aab9530a648f90b0d563	F		1951-01-01	1	0	0	0	0	0	0	0	53	0	1	1	2010-10-27	72
11f5c16eca02769063029f0b88877c3a	2007-07-07	e7a4f4f956771070151c471d7fabce92	M		1973-01-01	4	0	0	0	0	0	0	0	34	0	1	1	2010-11-01	40
11f985a069a8ac32ac4e874725605653	2006-02-10	ca263fd2164e89085dad6677a99d5d65	M		1948-01-01	3	0		0	0	0	0	0	58	0	0	0	2013-12-31	94
11fbb401c38bea2812f37e418d0167b4	2011-07-12	0680ac5508091dd168bbf538fddb1189	M		1953-01-01	1	0		0	0	0	0	0	58	0	0	0	2013-12-31	29
11fda24585cd6b03c46824e08a86e942	2010-05-29	9885663e677445162ec908569710c6c0	M		1993-01-01	1	0		0	0	0	0	0	17	0	0	0	2013-12-31	43
11ffc8f52d2891237519704e2d71cc7c	2012-02-03	f895d3dc0cbe2c3b061b15df0bb58836	M		1997-01-01	1	0		0	0	0	0	0	15	0	0	0	2013-12-31	22
12009cbbab7569cf602d3a4c714ada05	2009-09-02	34b8e22a747213c968c8394c3afdf166	F		1952-01-01	2	0		0	0	0	1	0	57	0	0	0	2013-12-31	51
12016efca6236d70261cfd505020e777	2007-03-21	12016efca6236d70261cfd505020e777	M	2012-02-14	1915-01-01		3		1	1	0	0	0	92	0	2	3	2012-02-14	59
120637520a16011fe721d772e2c270a0	2005-12-15	1eab7b2b1431b9d694d9af9f282b2b39	M	2012-02-22	1939-01-01	4	0		0	0	1	1	1	66	0	2	3	2012-02-22	74
12089685b78139c2d26835343d61b74d	2004-04-14	fe531c73cfcfbebbb0f861f0d2067ae7	M		1954-01-01	2	0		0	0	0	0	0	50	1	0	0	2013-12-31	116
1209d1a3830cc9d880ebea0b3252dd92	2009-06-11	1209d1a3830cc9d880ebea0b3252dd92	F		1970-01-01	2	3	0	1	0	0	0	0	39	0	1	1	2012-05-09	35
120a679b4374b92c2e7925760a1d774a	2012-09-26	120a679b4374b92c2e7925760a1d774a	F		1962-01-01	1	3		1	0	0	0	1	50	3	0	0	2013-12-31	15
121df1551ab055ad7b34012a37760f96	2008-05-26	121df1551ab055ad7b34012a37760f96	F		1985-01-01	3	3		1	0	0	0	0	23	1	0	0	2013-12-31	67
1220de014f574f356dcab3061954b090	2009-10-20	1220de014f574f356dcab3061954b090	F		1965-01-01	2	3		1	0	0	0	0	44	3	0	0	2013-12-31	50
12246fe8960301de6a35d43ecdade955	2006-03-29	62631c33197021d35d086731c979337c	F		1985-01-01	3	0		0	0	0	0	0	21	0	0	0	2013-12-31	93
1226f0b720661368a491c93071b14d13	2010-04-15	a991b81f54aa18e86ac747d3ab8ebb2a	M		1967-01-01	3	0		0	0	0	0	0	43	0	0	0	2013-12-31	44
122d3edcc5532cf1a662f0a531e843b5	2003-12-09	651ae778ddb2feec4b0cb1fe3685b089	F		1954-01-01	2	0	0	0	0	0	0	0	49	0	1	1	2008-08-06	56
122dae48a2e69d675d71ca22ef2b34d3	2003-02-22	122dae48a2e69d675d71ca22ef2b34d3	F		1988-01-01	2	2	0	1	0	0	0	0	15	2	1	1	2012-08-27	114
122fb7c59b354fa73a3a8cf3e5378e66	2012-04-23	90d47a5b450ee40cb2029505b31b50a4	F		1944-01-01	3	0		0	1	0	0	0	68	0	0	0	2013-12-31	20
1230482ac09b3218375d5f868f4ef354	2012-06-07	d9ecc34e13febfebdc53bfe4deaf7dca	F		1975-01-01	3	0		0	0	0	0	0	37	0	0	0	2013-12-31	18
12383c5ebf19e7384f2507fb3e059580	2006-03-24	a6eb5467e2643c6b5343dda5fad86689	M		1949-01-01	3	0		0	0	0	0	0	57	0	0	0	2013-12-31	93
123ed11d45470c330f026f23147c2438	2007-12-03	3128c4642ecbb8e1dfb5311d207dee5d	M		1983-01-01	1	0		0	0	0	0	0	24	0	0	0	2013-12-31	72
12455f0412240ad075bcb14223ede1e4	2007-08-28	21dcb90f9151b9fb7f97aa4843bc6933	F		1950-01-01	1	0		0	0	0	0	0	57	0	0	0	2013-12-31	76
124d27d85d9c710d09fcc49190e349d7	2003-03-13	84b87ed317c9da07f2578f919c8ba450	M		1942-01-01	4	0		0	0	0	1	0	61	0	0	0	2013-12-31	129
12505021dcb25c7733e5ca5c0aaf8e2c	2005-02-02	12505021dcb25c7733e5ca5c0aaf8e2c	M		1966-01-01	4	3	0	1	0	0	0	0	39	1	1	1	2009-01-07	47
1252be2ac4b444049f8ff131ce1b2873	2003-06-20	a854b6fd1812cb412135a036a1bb6d88	M		1959-01-01	1	0		0	0	0	0	0	44	0	0	0	2013-12-31	126
12537670e5128d02b65139a9bbb68189	2004-03-08	c05d645250f7c10c668cbebeff0487d0	F		1981-01-01	3	0	0	0	0	0	0	0	23	0	1	1	2010-06-10	75
1255f50341371ab2723219bc3a95366f	2010-07-01	ee625cb96062c16c888d2492a0e3ca81	M		1933-01-01	2	0		0	0	1	0	0	77	3	0	0	2013-12-31	41
12599b79cbb9e86dd1c528c486e14180	2005-12-24	12599b79cbb9e86dd1c528c486e14180	M		1989-01-01	7	3		1	0	0	0	0	16	0	0	0	2013-12-31	96
1267a4c61198041570d474a542afa227	2011-05-09	cfb1ea26c8bf6a1a33edd507d5412862	F		1931-01-01	4	0		0	0	0	1	0	80	0	0	0	2013-12-31	31
12688a72e271d6cbcf514b8ed4f5033f	2004-09-27	12688a72e271d6cbcf514b8ed4f5033f	F		1977-01-01	4	3	0	1	0	0	0	0	27	0	1	1	2011-08-03	83
1274806a3bb7119e09bbcd4e0b38f9c5	2010-11-30	bb33f36d50a2c258cdc0a41749c49634	F		1947-01-01	2	0		0	0	0	0	0	63	0	0	0	2013-12-31	37
1275620a5985d207dc0073c314f4fea4	2010-04-10	1275620a5985d207dc0073c314f4fea4	M		1945-01-01	4	3		1	0	0	1	1	65	0	0	0	2013-12-31	44
1279ffa1fc320929ea59147f6a82c9ba	2009-09-11	649c4c8bfadf9be24a068cb703496682	M		1947-01-01	4	0	0	0	0	0	1	0	62	0	1	1	2012-12-26	39
127edb95467af3e4b75aa07b743b4efb	2005-02-28	07203302d5519438e0249166d97c12e9	F		1975-01-01	1	0		0	0	0	0	0	30	3	0	0	2013-12-31	106
127f5d8e666accb4a5442507950110e3	2011-06-16	34ac084d863bfee6888d723bb6324028	M		1964-01-01	3	0	1	0	0	1	1	0	47	0	1	2	2012-09-12	15
128131f1ac3bd4fe66c58a0f1b741975	2009-01-02	128131f1ac3bd4fe66c58a0f1b741975	M		1970-01-01	2	3		1	0	0	0	0	39	1	0	0	2013-12-31	59
1281c06e71e154be0315ed40777e8f5b	2010-10-21	1281c06e71e154be0315ed40777e8f5b	M		1950-01-01	2	3		1	0	0	0	0	60	0	0	0	2013-12-31	38
1288bda800170c733fc82a759f2f7987	2003-12-07	5c79b6e073f942f39d57d64ee7fde536	F	2012-10-25	1937-01-01	3	0		0	0	0	0	0	66	0	2	3	2012-10-25	106
128941bfc410919e44363c281223f67b	2011-09-01	5d21840601bd0e5b4fb752deea5fe808	F		1953-01-01	4	0		0	0	0	0	0	58	3	0	0	2013-12-31	27
128f4b5f7e8582377eb0cc0817f0703f	2010-07-20	43fa95f1433944887050c7f639dbb93c	M	2011-08-25	1938-01-01	5	0		0	0	1	1	0	72	1	2	3	2011-08-25	13
1290b5b0a70718a915ecec46aa3e383a	2008-11-13	cbd4269d8f51e0d584e30158f05dc654	M		1971-01-01	4	0		0	0	0	0	0	37	1	0	0	2013-12-31	61
129324595ae839e3b30d8bca4bbe7c18	2008-09-03	129324595ae839e3b30d8bca4bbe7c18	M		1942-01-01	5	3		1	0	0	0	0	66	0	0	0	2013-12-31	63
129df85a9d062029f52c736e659cee16	2005-12-12	fa3b2d586e381bdb7a600eb592061375	M		1957-01-01	2	0		0	0	1	0	0	48	0	0	0	2013-12-31	96
12a626c53a82e840c39dadd4ec24d635	2004-12-17	4c5289cbb7b04bfc06729a43b626e31c	F		1939-01-01	3	0		0	0	0	1	0	65	1	0	0	2013-12-31	108
12ae19e2569e9a55ff84a13e24fae0bc	2008-06-10	12ae19e2569e9a55ff84a13e24fae0bc	M		1970-01-01	3	3	0	1	0	0	0	0	38	3	1	1	2010-06-09	24
12af1c64ee93666471dc7349c1616eaf	2010-11-01	12af1c64ee93666471dc7349c1616eaf	M		1979-01-01	3	3		1	0	0	0	0	31	0	0	0	2013-12-31	37
12c0da7d25343e467188e44add4bbd31	2011-01-19	46d1123b9ae90b8b23319f20ffe38a9d	F		1983-01-01	1	0	0	0	0	0	0	0	28	1	1	1	2012-05-31	16
12c417f54aed7feb65ddaca5183ed4d6	2010-10-20	12c417f54aed7feb65ddaca5183ed4d6	M		1963-01-01	3	3		1	0	0	0	0	47	0	0	0	2013-12-31	38
12ce747101a911a74df2577e199967c9	2009-07-07	a99727559db31fb7aca592551888cc65	F		1985-01-01	3	0		0	0	0	0	0	24	0	0	0	2013-12-31	53
12cf3e4ef41e3edbcd39617b91fb10f7	2011-01-24	12cf3e4ef41e3edbcd39617b91fb10f7	F		1928-01-01	3	3		1	0	1	1	1	83	0	0	0	2013-12-31	35
12d4c5748196d613480b4d7471198ec4	2012-01-18	c59e9a66e4221efcd47a5b025d45b238	M		1935-01-01	4	0		0	0	0	1	0	77	0	0	0	2013-12-31	23
12d593cf0e5de3bf09b568554622a913	2010-07-24	8ee7de2030e6021f71b0dc87c1f7159e	M		1961-01-01	1	0		0	0	0	0	0	49	3	0	0	2013-12-31	41
12dc8f0c75204e937daeccf5490214fc	2011-11-21	1da8ef57627338cd8e606a4c746903c0	M		1954-01-01	4	0		0	0	0	0	0	57	0	0	0	2013-12-31	25
12e03c677345dfb1b9eaabf0af7032d6	2003-10-22	7d417dcbaedf472d2a976543af94e53f	M		1937-01-01	1	0	0	0	0	1	1	0	66	1	1	1	2007-12-10	50
12e47bbae56b7744bc8ee42a37120936	2003-06-18	12e47bbae56b7744bc8ee42a37120936	M		1985-01-01	1	3		1	0	0	0	0	18	0	0	0	2013-12-31	126
12e47f07697bc44951e8e0ea84a9fc1b	2005-03-01	28c5c88b47c5368ffd989194a17d4329	F		1971-01-01	1	0		0	0	0	0	0	34	0	0	0	2013-12-31	105
12e70ef4885fe48d43e676a48abeca49	2011-08-11	ab6bfaaf2b0e43e5e9836ff354dbc72e	F		1944-01-01	3	0	0	0	0	1	1	0	67	0	1	1	2011-12-14	4
12ea08c9430ee4812edbd1e9477afe5d	2010-03-08	12ea08c9430ee4812edbd1e9477afe5d	F		1993-01-01	1	3	0	1	0	0	0	0	17	0	1	1	2013-07-01	40
12ec96d66ef4c1355eb989c70c2ee7fa	2012-01-18	0c34a7affb7c3e688db93eac8871d966	M		1957-01-01	4	0		0	0	0	0	0	55	0	0	0	2013-12-31	23
12f042767e60fb6c17bf67004960d97e	2007-12-14	12f042767e60fb6c17bf67004960d97e	F		1993-01-01	2	3		1	0	0	0	0	14	3	0	0	2013-12-31	72
12f130b1417884e758eea37fc4f23f89	2011-02-16	5f6ca258b506bc9ae5745b190d150ab5	M		1977-01-01	3	0		0	0	0	0	0	34	0	0	0	2013-12-31	34
12f1ccf90d40f690596e5edebac986e5	2012-04-09	a9bf758b69bb28ee6bc65080c1a5e6bc	M		1952-01-01	1	0		0	0	0	0	0	60	1	0	0	2013-12-31	20
12f6c6d64490ee610f4d13efaba6d89a	2007-02-06	512246c137c5a17fb31093ab2339334c	M		1968-01-01	2	0		0	0	0	0	0	39	1	0	0	2013-12-31	82
12f7d49958298ea6ea8ae8bb35cb004d	2011-04-20	4c15f572dededbd886aaa198df38e25d	M		1981-01-01	2	0		0	0	0	0	0	30	0	0	0	2013-12-31	32
12f856b5b9960a5ba7c9f2e85502ae83	2010-04-10	1275620a5985d207dc0073c314f4fea4	M		1945-01-01	3	0		0	0	0	0	0	65	0	0	0	2013-12-31	44
12faa6354850042b8effa5ad16fc45d0	2009-06-26	12faa6354850042b8effa5ad16fc45d0	F		1970-01-01	2	3		1	0	0	0	0	39	0	0	0	2013-12-31	54
12fc199a6b266db00077b9a37ac1edc5	2006-09-08	7d70d4aa9f09bfd8ce4118c90029e149	M		1959-01-01	1	0		0	0	0	0	0	47	1	0	0	2013-12-31	87
12fe2f2d2b7bb9a9a2d4d2cc05ba3cfb	2003-10-24	d3ad2c310fd7386c1711db47107537c1	M		1953-01-01	4	0		0	0	0	0	0	50	0	0	0	2013-12-31	122
12feb1806602ddb9c4f2035e90c64371	2006-09-27	834d250ba65110b9a969515a91ecc366	M		1989-01-01	2	0	0	0	0	0	0	0	17	0	1	1	2009-03-27	30
12ff3bd14f2e93a6cf37f9a56c763a15	2011-12-29	891ac6b83e74db8cd5c73baa17d0a7a7	M		1980-01-01	6	0		0	0	0	0	0	31	0	0	0	2013-12-31	24
1300b7148f3a044c56a1bf91d4ac9884	2009-12-16	0a16d9b4f4816c2f9306852670df52c5	M		1942-01-01	2	0		0	0	1	1	0	67	1	0	0	2013-12-31	48
130a0678f80797935f83987068019f8a	2006-05-27	9008e58bfa8ff0958a684ecb83c7a602	F		1943-01-01	1	0		0	0	1	1	0	63	0	0	0	2013-12-31	91
130c416825505e279c3f312e14b488eb	2008-06-05	5ca2cd593ccb70e3db02c2de0a7cd0ad	F		1959-01-01	1	0	0	0	0	1	1	1	49	0	1	1	2010-01-12	19
130cfa6801472f4ae33d191f8b8b2c14	2004-05-05	f0a03ab85793d3f72c356c007288a944	F		1958-01-01	1	0		0	0	0	0	0	46	3	0	0	2013-12-31	115
1314defd4dbe3a67537697f2866631fe	2007-05-30	b205f2498150df355912a213018f2e89	F		1965-01-01	1	0		0	0	0	0	0	42	3	0	0	2013-12-31	79
1318cf3d1e6c9a5a7ec202650bd5bdd0	2010-02-18	d3e30da350f155146b7d218549816037	M	2010-12-16	1959-01-01	2	0		0	0	0	1	0	51	0	2	3	2010-12-16	10
131a967e94438b1a3c263aab1ee8744e	2010-11-22	fdd026301b92a9101ed8e9d236ce9905	F	2013-08-22	1984-01-01	2	0		0	0	0	0	0	26	0	2	3	2013-08-22	33
131c7024a25a5780bc4f0657ed70e6e1	2005-03-01	a95cc12d8bddfac2f1dc7ba5c3636907	F		1928-01-01	5	0		0	0	0	0	0	77	0	0	0	2013-12-31	105
13218f1463af07908d651a0a36361955	2003-02-12	9ad26b6d7238181fb1c7fc87162e1823	F		1967-01-01	2	0	0	0	0	0	0	0	36	0	1	1	2009-02-27	72
1323adb1df76e8c431b12649be3e7a66	2005-02-02	524df821f8df1bb6dfe99b0def1e7f56	M		1966-01-01	4	0	0	0	0	0	0	0	39	1	1	1	2009-01-23	47
13284d4a99f629fbedf51f7fe2aecaeb	2003-12-02	5e639279af2b51d80571a644554a8f69	M		1947-01-01	5	0		0	0	0	0	0	56	0	0	0	2013-12-31	120
132a19ced23399c12eea8981aeab552b	2011-09-13	132a19ced23399c12eea8981aeab552b	M		1959-01-01	2	3		1	0	0	0	0	52	1	0	0	2013-12-31	27
132ca5be55327e9b710e037cbc3f7ab6	2009-02-02	cd628026b9eebf3eab43bcedcb57164c	M		1953-01-01	4	0	1	0	0	0	0	0	56	0	1	2	2010-08-13	18
132cfaaeef7759d74113ef27c3429fd6	2006-01-20	dc795fcfba0de679574979cd867b4b60	F		1934-01-01	6	0		0	0	0	0	0	72	0	0	0	2013-12-31	95
1333c1e1fd4df28f5c7049774e991633	2003-12-25	5663b8fc6a1edfae094483cbdb111e38	M		1957-01-01	1	0		0	0	0	0	0	46	0	0	0	2013-12-31	120
133771f661606fdb53f55bbd2a93669c	2003-02-22	57b1291beed9f61b94d84f1cca7ca6ec	M		1950-01-01	3	0		0	0	0	0	0	53	0	0	0	2013-12-31	130
13378574bd5bc4d1364793d304f4971b	2010-07-20	43fa95f1433944887050c7f639dbb93c	M		1938-01-01	6	0		0	0	0	0	0	72	0	0	0	2013-12-31	41
133b7d50bb87b70c20c9b82d8a08d2d2	2003-08-28	2eaa4682994ba04ae2737a5a4f7eeb8d	M		2001-01-01	3	0		0	0	0	0	0	2	0	0	0	2013-12-31	124
134701471b97023511824adac4455ada	2010-02-23	2f8fa9c3e0c842ee85a3391309941bd1	F		1956-01-01	3	0		0	0	0	0	0	54	0	0	0	2013-12-31	46
134e2dda8c464e5ba252daf6c14e50b0	2008-08-05	a0cebaa0d2ba2bb7213ebf71e27daff5	M		1960-01-01	3	0		0	0	0	0	0	48	0	0	0	2013-12-31	64
135178eb174c3b9d30cc35d6b03ad291	2005-10-04	0cab00dd000d9d92cec4c105fe7e4b50	M		1949-01-01	3	0		0	0	0	0	0	56	0	0	0	2013-12-31	98
135390c08e2ed310ef0a8b2f2f8acec7	2004-06-09	73e4ce1d0f1fa6f6a264828bade4b4da	M	2010-06-20	1940-01-01	4	0		0	0	0	0	0	64	0	2	3	2010-06-20	72
135f2c8a47d1b0990e4bcee9f6c700bd	2009-05-05	21cd94b1c178367a09f9d7ba28e02187	F		1978-01-01	2	0	0	0	0	0	0	0	31	0	1	1	2011-11-03	30
136c21472369cc10954e258c40c89722	2006-02-17	9b37fa6e7b1ffd9d8277c6bafbd3927a	M		1952-01-01	2	0		0	0	0	1	1	54	0	0	0	2013-12-31	94
136db38855e2e61938277a167d0f7b9f	2010-03-20	7641c8615248ebbe869ab97bde090b1c	M		1973-01-01	4	0		0	0	0	0	0	37	0	0	0	2013-12-31	45
136e486742ded5163abc2537f61f541e	2005-05-28	2381567347fd61000c641f3bd6871d89	F		1948-01-01	4	0		0	0	0	0	0	57	0	0	0	2013-12-31	103
13703cd1689757e5cc104957d8d785da	2007-04-26	30f483899848aa9e6f9a3a8328324ca4	F		1950-01-01	2	0	0	0	0	0	1	1	57	3	1	1	2010-07-07	39
13741ec291567bed6649f9ebdfd8129c	2011-04-11	6068559fc816778570f00a253eeb8fa4	M		1992-01-01	1	0		0	0	0	0	0	19	0	0	0	2013-12-31	32
1374dd0c74e2fc36451916f0bd120c64	2009-11-23	c9831cfed890ae6395431d2505d74c7c	M		1961-01-01	2	0		0	0	1	0	0	48	3	0	0	2013-12-31	49
137849c151ae6dc921695136129ceb24	2007-01-15	bddd616e66ff160702c170b0f9bbb5a6	M		1976-01-01	6	0		0	0	0	0	0	31	0	0	0	2013-12-31	83
1379fc8ef01a13b9b89e48636fccae86	2004-01-20	1379fc8ef01a13b9b89e48636fccae86	M		1949-01-01	2	3		1	0	0	0	0	55	0	0	0	2013-12-31	119
1387e3c1cb5c69cc2c9e7344165a41f3	2009-11-25	f689f1e4d056939ed9c2b43655aebc6d	F		1962-01-01	3	0		0	0	0	0	0	47	0	0	0	2013-12-31	49
1389baac999f5578d84ca247d769099b	2004-05-25	1389baac999f5578d84ca247d769099b	M		1929-01-01	2	3		1	1	0	0	1	75	2	0	0	2013-12-31	115
1392d410210438fd82b4b565bfa31589	2007-03-27	f1f7888e5bb2bb160ed012340cc2e817	M		1972-01-01	1	0		0	0	0	0	0	35	0	0	0	2013-12-31	81
139ab4128178c5ceb519f604be12ece0	2010-08-20	873a8c6043b8e2c45cdeebd5899cd745	F		1990-01-01	2	0		0	0	0	0	0	20	0	0	0	2013-12-31	40
13b126e82fb0f26157459f0db18ef2f9	2010-08-18	fcd954bb4cb18cbf2ddc9d3fdc56c63a	M		1949-01-01	1	0		0	0	0	0	0	61	0	0	0	2013-12-31	40
13b2040844ac552debd3484c7e5076e2	2006-05-27	b04497d2607057a74921719747826cea	M		1939-01-01	3	0	0	0	0	1	0	0	67	3	1	1	2013-11-14	90
13b2f6059f518149e6bc27010df2abe0	2011-09-01	5d21840601bd0e5b4fb752deea5fe808	F		1953-01-01	2	0	0	0	0	1	1	0	58	3	1	1	2012-12-14	15
13d06a22a21f6aaa0725814082997513	2010-02-08	60bc3115ccdbf1604f04ea4abd0b2f39	F		1948-01-01	2	0		0	0	0	0	0	62	1	0	0	2013-12-31	46
13dd3320384e992f29d10c5a3485658c	2006-12-09	a0106a2518e8d6e191ecc24a875bbd37	M		1984-01-01	1	0		0	0	0	0	0	22	3	0	0	2013-12-31	84
13e21d4d9e2dbabada51653df6d7609a	2007-07-12	f71a0f10584c6d0c9104c1dd63fc0749	M		2006-01-01	2	0		0	0	0	0	0	1	0	0	0	2013-12-31	77
13e821a6f81e6331040ed8fcffac4e70	2004-08-12	13e821a6f81e6331040ed8fcffac4e70	M		1957-01-01	1	3		1	0	0	0	0	47	1	0	0	2013-12-31	112
13e87a86ff79596f19efe59850826b16	2009-10-28	13e87a86ff79596f19efe59850826b16	F		1950-01-01	2	3		1	0	0	0	0	59	0	0	0	2013-12-31	50
13f8cfbaf8bc1d17e49e7ff9959cb101	2003-07-14	68b06a17e62e9e3f29d10c5a3485658c	M		1940-01-01	5	0		0	0	0	0	0	63	0	0	0	2013-12-31	125
13fe98585f28d7c1badd905ddde10279	2005-08-26	a0da5d1964d4c777c687de12278c96d1	F		1977-01-01	3	0		0	0	0	0	0	28	0	0	0	2013-12-31	100
14002f0bc154d35f4e0ede3947600300	2007-12-05	14002f0bc154d35f4e0ede3947600300	F		1939-01-01	1	3		1	0	0	0	0	68	0	0	0	2013-12-31	72
14097d090752d018a87b97d43fde675e	2003-07-08	c82016b25e8006e1ce9b0e4656a3cfa5	M		1981-01-01	1	0		0	0	0	0	0	22	0	0	0	2013-12-31	125
14129b3559ab6017eee33950c7df53f1	2012-02-18	0825d47a92d9b0904252e4b302ebf7dd	M		1995-01-01	3	0		0	0	0	0	0	17	0	0	0	2013-12-31	22
141609ace714dd45d890c6eadbfa9432	2010-05-31	3739252d048f6926e933feba6cffe605	M		1964-01-01	1	0		0	0	0	1	0	46	0	0	0	2013-12-31	43
14165b84f094b821313e17f4f893b1ec	2006-09-02	14165b84f094b821313e17f4f893b1ec	M		1933-01-01	2	3		1	0	0	1	0	73	2	0	0	2013-12-31	87
14171dad82fa04965055939a80028c1e	2007-10-30	7a58487d7fdc638b901dffb33b261383	M		1934-01-01	3	0		0	1	0	0	0	73	0	0	0	2013-12-31	74
141a4ebc98a3a9efbd5323cfba2cca4e	2006-06-10	cbe1df1e04cda75e33e6df0b50075121	M		1972-01-01	5	0	0	0	0	0	0	0	34	0	1	1	2011-03-26	57
14227ca0a622c9eb8cabe37476030df8	2008-11-14	85d62645c00fa04e0d478545e8569b45	M		1928-01-01	2	0		0	0	0	0	0	80	0	0	0	2013-12-31	61
14232d3ef8946cd3535b028d5ee97b38	2010-07-02	619def1b3b6c9768e552722f260305c9	M		1959-01-01	1	0		0	1	0	0	1	51	0	0	0	2013-12-31	41
1425596016f336619ab3b3d4580d04db	2005-07-04	8c46d9b68978c27646eb6efb37663da8	F	2010-06-22	1983-01-01	4	0		0	0	0	0	0	22	0	2	3	2010-06-22	59
1427801f1d2ea6b31236a72c3d27f580	2004-06-19	1427801f1d2ea6b31236a72c3d27f580	F		1992-01-01	4	3		1	0	0	0	0	12	3	0	0	2013-12-31	114
142acf21a69ab91ad5c73baa17d0a7a7	2010-01-26	0d3a996845d34e41094a8187d7cb078e	F		1990-01-01	2	0		0	0	0	0	0	20	1	0	0	2013-12-31	47
142d37de6647cd2f0f63a2b314162dbc	2012-05-08	e961d1f274f54e5f25de4810c5845768	F		1989-01-01	2	0	0	0	0	0	0	0	23	0	1	1	2013-04-18	11
1435b9f5e9beb854f5ec5b67114f708c	2007-10-24	1435b9f5e9beb854f5ec5b67114f708c	F		1980-01-01	2	3		1	0	0	0	0	27	1	0	0	2013-12-31	74
143b4e220a70163e9119d9027a021cfb	2003-04-07	9fe4b5224161028418d78e585ba94d56	M		1937-01-01	1	0	0	0	0	0	0	0	66	0	1	1	2009-12-22	80
143f7ae59d77d8629478fe25e09f0b48	2007-11-06	7927f8d466c63373707c65f1c10eca04	M		1982-01-01	3	0	0	0	0	0	0	0	25	0	1	1	2012-05-06	54
144364efa45dc181150496eb13494b71	2006-04-25	db42a210f651e1e3b33a3a676490272e	M		1927-01-01	1	0		0	0	0	0	0	79	0	0	0	2013-12-31	92
1445497b19190163d54036a4e4192749	2004-09-27	8a27c844e32be724f04773f12409d6b5	F		1978-01-01	2	0		0	0	0	0	0	26	1	0	0	2013-12-31	111
144554a4ee94473e36b5648b5f83d0c9	2010-07-20	f1952843a8d0888cf71fa88850885e56	F		1949-01-01	3	0		0	0	0	0	0	61	0	0	0	2013-12-31	41
144ad9074a7656c9e9003b9e8d5f3b0a	2005-07-13	dab99deccd9837f9fd387b0bd233556f	F		1965-01-01	1	0		0	0	0	0	0	40	0	0	0	2013-12-31	101
144ec0cdcc8ea5234694184885d407d0	2005-12-20	bf89fa821134920d22fa7dab4be8c401	F		1950-01-01	2	0		0	0	0	0	0	55	0	0	0	2013-12-31	96
145011e9a4061cb50bb603227a7e9cbf	2005-05-07	4146178c9bfeeaf28d8a7cca3993056d	F		1960-01-01	1	0	0	0	0	0	0	0	45	0	1	1	2013-11-16	102
145c59d9aff801133bd2374117b06ed3	2007-07-16	1a98a6742dbe1ba3482f531bb91d5ece	M		1988-01-01	1	0		0	0	0	0	0	19	0	0	0	2013-12-31	77
14677e843339586e7fc678eb314deef5	2012-05-29	14677e843339586e7fc678eb314deef5	M		1954-01-01	2	3		1	0	0	1	0	58	0	0	0	2013-12-31	19
14690d3460a185a11047d0b4c3c6b71a	2008-09-29	14690d3460a185a11047d0b4c3c6b71a	M		1959-01-01	1	2		1	0	0	0	0	49	0	0	0	2013-12-31	63
146970b9b792f2961cfeb942155685b6	2011-10-07	0d9e9808959bdd5eec425dab3049dd36	F		1963-01-01	1	0		0	0	0	1	1	48	1	0	0	2013-12-31	26
146a0bfa10b8155fd1c528c486e14180	2007-11-05	f9619ca56fe8c4fdfba2dfc6a0ad4a07	F		1996-01-01	2	0		0	0	0	0	0	11	3	0	0	2013-12-31	73
146c7720c3d6c67ecb2aaff6ca81e7f0	2009-03-14	6033f92719237d0e414a5cb40a9966a2	M		1996-01-01	1	0		0	0	0	0	0	13	0	0	0	2013-12-31	57
147638972ad2099f87904d240f0e663f	2005-07-11	0bc452b50c6310ff38d694551879473a	M		1981-01-01	1	0		0	0	0	0	0	24	0	0	0	2013-12-31	101
14777a1817eab1d88661abf3883e9d1e	2004-04-06	14777a1817eab1d88661abf3883e9d1e	M		1969-01-01	2	3		1	0	0	0	0	35	0	0	0	2013-12-31	116
147c36242da3fa466dcbd8184ab6ea95	2009-08-10	85503337461c346f94e07075a421362a	F		2002-01-01	4	0		0	0	0	0	0	7	3	0	0	2013-12-31	52
147cff7dd732b5c96e11262c563dbcf5	2008-09-03	129324595ae839e3b30d8bca4bbe7c18	M		1942-01-01	4	0		0	0	0	0	0	66	0	0	0	2013-12-31	63
147dd51f0b77707e11853cedaa3f5961	2005-10-21	c004fabe562a7598bca71abafcdfc69d	M		1958-01-01	1	0		0	0	0	0	0	47	3	0	0	2013-12-31	98
14890dfa8850b1b46c7d103d39ca5b97	2006-03-28	cc01357b900248b8d5e6e4267a1acd97	M		1942-01-01	1	0		0	0	0	0	0	64	3	0	0	2013-12-31	93
1490939dea0d57107a7c2987db93bc9a	2007-04-23	7534a57d7208a2c1e713ac0f83a2bfd1	M		1959-01-01	2	0		0	0	0	0	0	48	0	0	0	2013-12-31	80
1492701ea429b81b884060b14de80c66	2005-02-14	8e0ba6648e9599ada7f9bc33585d50ec	M		1938-01-01	5	0	0	0	0	1	0	1	67	1	1	1	2011-10-21	80
14a2b7e9fd6d7dff55069eea8bb67610	2011-12-20	6606382d1fba550a0d36a7222e45ad22	M		1987-01-01	4	0		0	0	0	0	0	24	3	0	0	2013-12-31	24
14a620aec0a403649fcfe67f83566c97	2003-04-24	f169bdbfeb3eabc933625d5ef4b38599	F		1977-01-01	2	0	0	0	0	0	0	0	26	0	1	1	2004-04-30	12
14a70e526f05003f281632742fba165a	2008-08-05	a0cebaa0d2ba2bb7213ebf71e27daff5	M		1960-01-01	2	0		0	0	1	0	1	48	3	0	0	2013-12-31	64
14aa6bb68c4c8dadadd641921a0cd976	2011-07-29	11454d5308555c09379aefb8f48ba390	F		1945-01-01		0	0	0	0	0	0	1	66	2	1	1	2013-05-10	22
14aa76c038033a646f8719cc231f7b2a	2010-10-11	6a8ae226f62cb29e1168c22e987350ea	M		1975-01-01	3	0		0	0	0	0	0	35	0	0	0	2013-12-31	38
14af5c49135be3252fdd501a9ddd0ef2	2007-04-11	6cb6be272a8eecdfd55a9eac874b9457	M		1952-01-01	2	0	0	0	0	0	0	0	55	3	1	1	2007-11-30	7
14b0b0d0a8e01daa4112978f312bc619	2011-08-08	2072b9ac8c6c5302db7c8f0e04b83421	M		1981-01-01	2	0		0	0	0	0	0	30	1	0	0	2013-12-31	28
14b43a8457e491ca4443ad175c0f6d77	2012-09-10	885f117d492676490a5bd7db89dbe909	M		1982-01-01	3	0		0	0	0	0	0	30	1	0	0	2013-12-31	15
14b43b3797e9ada64333384ee054308f	2010-08-02	cc119ab6e7e900744112978f312bc619	F		1979-01-01	2	0		0	0	0	0	0	31	0	0	0	2013-12-31	40
14b47c8aceab2a792a59c673567ba0a8	2010-05-21	031e18c7982104a03af794ca36f2e0d9	M		1943-01-01	1	0		0	0	0	1	0	67	0	0	0	2013-12-31	43
14b6fcab7e68d06d91b5725441543711	2012-07-03	14b6fcab7e68d06d91b5725441543711	M		1968-01-01	4	2		1	0	0	0	0	44	0	0	0	2013-12-31	17
14bc531595460896a56fd5032a23687e	2005-05-03	14bc531595460896a56fd5032a23687e	M	2011-01-21	1951-01-01		3		1	0	1	1	1	54	3	2	3	2011-01-21	68
14be2c72ce68bb6c9104c1dd63fc0749	2010-03-16	275cc1b60f60585b71b0dc87c1f7159e	F		2006-01-01	3	0		0	0	0	0	0	4	0	0	0	2013-12-31	45
14c70b63094f39bfb4772c320c7cab4f	2005-09-29	14c70b63094f39bfb4772c320c7cab4f	M		1970-01-01	3	3		1	0	0	0	0	35	0	0	0	2013-12-31	99
14c7836a3cc9111c098e3a6af0a5c998	2003-01-10	14c7836a3cc9111c098e3a6af0a5c998	F		1942-01-01	5	3		1	0	0	0	0	61	0	0	0	2013-12-31	131
14c9e337dc99e2cfc2d23901c4b6514b	2007-01-15	3f94384a52c3c21577e5c5bc810ee969	M		1959-01-01	2	0	1	0	0	0	1	1	48	0	1	2	2012-04-09	63
14cafa68736ff31a2180f4683980e401	2012-08-02	fabb64cc4f3455d60f97502dd56078be	M		1939-01-01	1	0	0	0	0	1	0	0	73	0	1	1	2012-09-26	1
14cf8fc44fad463e643a0722b2465504	2011-08-13	14cf8fc44fad463e643a0722b2465504	F		1972-01-01	2	3		1	0	0	0	0	39	0	0	0	2013-12-31	28
14d1365d695411866212bf0351c74f4b	2003-09-05	b1ed9a57c8a5c6279f73f856fb8f7c3a	M		1956-01-01	2	0		0	0	0	1	0	47	0	0	0	2013-12-31	123
14d817e545c9119ae09bd4b411b39f1f	2011-03-24	60cfb95dcb5f7f2ad2feb1f81bb30633	M		1959-01-01	2	0		0	0	0	0	0	52	0	0	0	2013-12-31	33
14db0989412f250a96f1fb2eb0d4e70a	2006-04-18	2677a6ee92c81a3d21deb3dcc7cc128f	F		1972-01-01	3	0		0	0	0	0	0	34	0	0	0	2013-12-31	92
14db253ac9efa2c80ae1c62be12759de	2006-08-15	bb616002c4e5c921ea6a7e85ca50661f	M		1960-01-01	3	0		0	0	0	0	0	46	1	0	0	2013-12-31	88
14db7aa79e8a79154cae7508a7edd5ea	2005-11-21	14db7aa79e8a79154cae7508a7edd5ea	F		1948-01-01	2	3		1	0	0	0	0	57	0	0	0	2013-12-31	97
14ded8e4ec2c8a80f42595852456f915	2006-06-24	91ab975e9bfe89d8d37872c4c9b4e0c3	M		1983-01-01	4	0		0	0	0	0	0	23	0	0	0	2013-12-31	90
14dfb69e72efbfd9b2b1881705a265ab	2004-05-05	88c319f5fc711da3fd1f3cc51eca4c00	M		1992-01-01	4	0		0	0	0	0	0	12	1	0	0	2013-12-31	115
14e19332cd7189b8888d2492a0e3ca81	2008-08-28	f2abca71d9337f6d09ef3ac903fee269	M		1983-01-01	7	0		0	0	0	0	0	25	0	0	0	2013-12-31	64
14e53c422c2cf02b607918dac829ca95	2007-03-23	75d6956bc8c5e508046d67a56deb4cc9	F		1966-01-01	1	0		0	0	0	0	0	41	0	0	0	2013-12-31	81
14e5e425a7801c62f3e4d69d74757a00	2012-12-28	4321075d3ca65b636c59b7089bb79471	M		1967-01-01	2	0		0	0	0	0	1	45	3	0	0	2013-12-31	12
14ea6f51f2babf6649323263c4ace114	2012-12-18	923780aa9393cdd0004c2530f729b12b	M		1980-01-01	1	0		0	0	0	0	0	32	0	0	0	2013-12-31	12
14f0932e3bd8b494e8e6352a6506a6cc	2008-07-23	14f0932e3bd8b494e8e6352a6506a6cc	F		1936-01-01	2	3		1	0	1	1	0	72	0	0	0	2013-12-31	65
14f0ac305e65f55ce813c8a64a5d0670	2007-01-25	b3ee6d74d4003c2528de34534396f7a1	M		1960-01-01	3	0	1	0	0	1	0	0	47	0	1	2	2007-09-12	8
14f60b217f3b349339f5ffbdde5d8452	2004-11-07	14f60b217f3b349339f5ffbdde5d8452	M	2013-04-29	1922-01-01	3	3		1	0	0	0	0	82	0	2	3	2013-04-29	101
14f89ab00a68a09544f80202f0b1bbaa	2012-07-18	cbcd08d8140907f82571b77c519f01f0	F		1976-01-01		0		0	0	0	0	0	36	0	0	0	2013-12-31	17
15028c3a60d7049a92939e642b7cc6e8	2007-11-19	09f2135a37e4622f6f57343e35fbd914	M		1967-01-01	2	0		0	0	0	0	0	40	0	0	0	2013-12-31	73
15042b454966d98429b2918e1b953f1a	2009-12-08	06172837c02ac8f5ea4079f06ca99133	M		1937-01-01	1	0		0	0	0	0	0	72	0	0	0	2013-12-31	48
15046aa5e8f3131d29d05098df500b6d	2010-03-03	ccec0193f03dfab3353bf6dcf4fccdb2	M	2013-03-17	1931-01-01	3	0		0	0	1	1	0	79	0	2	3	2013-03-17	36
15046d6485d95561aa3b5da591e2634c	2006-02-18	15046d6485d95561aa3b5da591e2634c	F		1959-01-01	2	2		1	0	0	0	0	47	0	0	0	2013-12-31	94
150e4311bd4e5872ee73e3f5d0ce1fa2	2009-01-30	e270e98422c5264b97c08bf8890405dd	M		1981-01-01	2	0		0	0	0	0	0	28	0	0	0	2013-12-31	59
151235ad879b0a3f9102e8e81ef7ca9b	2007-10-03	4eb8ab1d1e5efd338d5db1d7dd75f859	F		1979-01-01	2	0		0	0	0	0	0	28	0	0	0	2013-12-31	74
1514d44d9edba6ca44b5a0ef58113007	2005-07-05	85d2328ed4389e16fe9344e39ab67de1	M		2003-01-01	2	0		0	0	0	0	0	2	0	0	0	2013-12-31	101
1516ff27fccc2efb1cefdca3239d4ed1	2011-04-12	1516ff27fccc2efb1cefdca3239d4ed1	M		1975-01-01	2	2		1	0	0	0	0	36	0	0	0	2013-12-31	32
151a7300e886adcac67fe2c15cb0dcdd	2003-10-18	8414ce3274df735510be229152a3e330	F		1958-01-01	1	0		0	0	0	0	0	45	0	0	0	2013-12-31	122
1522d64436f771e52216ce48ae613f27	2008-06-16	ee575e403ee68511cdd7c3745aa06002	M		1978-01-01	2	0		0	0	0	0	0	30	0	0	0	2013-12-31	66
15232b843593995597dbf138748e6a91	2012-07-09	7c38aacfcff544af2a0223ae0120e38f	M		1971-01-01	4	0		0	0	0	0	0	41	0	0	0	2013-12-31	17
15290baef7ec889a4894efae9d08109b	2011-07-06	1ef1a86bd0de71c8ba9d7e1de175af28	M		1966-01-01	7	0		0	0	0	0	0	45	0	0	0	2013-12-31	29
1529ecba4d4c1b85cc944f4f43d03de4	2003-08-21	1529ecba4d4c1b85cc944f4f43d03de4	M	2013-10-10	1919-01-01	1	3	0	1	0	0	1	0	84	1	1	1	2006-12-04	40
152a4cf71806ca7d6c78f81dc8134bf8	2006-07-01	cb1dd1d9be769a8e471ef143c666f1ff	M		1977-01-01	3	0	0	0	0	0	0	0	29	0	1	1	2011-08-13	61
152b41e813f4d8c433f1dfeed9a4e554	2010-07-23	36a275d101aa71d4845cd02a52bcf524	F		1976-01-01	2	0		0	0	0	0	0	34	1	0	0	2013-12-31	41
152c8f7a0d670e2b48b198fbce856005	2003-08-30	a64c1aa3c0d4b239845aed7566afd378	M		1954-01-01	2	0		0	0	0	1	0	49	2	0	0	2013-12-31	124
152cc4c114ce2556c1970d5658080c14	2008-12-23	152cc4c114ce2556c1970d5658080c14	F		1984-01-01	1	3	0	1	0	0	0	0	24	0	1	1	2010-08-25	20
152dd4ef5a3fdfaceee91171e4f7c391	2010-04-15	8abfa58583346e054c063baff9a10cd0	F		1971-01-01	4	0		0	0	0	0	0	39	3	0	0	2013-12-31	44
153a122676bf8a6e15599da56fabfe66	2009-01-16	f71ee20897975403593a8d0bf7d8e92c	F		1956-01-01	3	0		0	0	0	1	0	53	0	0	0	2013-12-31	59
153bf17a36c66f912413bda3d47310ef	2003-11-01	5150d5dc7d6bd291dff85eda4e01892b	M		1969-01-01	3	0		0	0	0	0	0	34	0	0	0	2013-12-31	121
153c9fa548293a1bfcc74412a251b85b	2010-04-22	fa0207ae04a65ff92a80652bc114a74a	F		1931-01-01	7	0		0	0	0	0	0	79	0	0	0	2013-12-31	44
153ec92021ee343164ecc1b3179085df	2008-08-18	6298b9573cd14b0b96f38007c10015c2	F	2011-08-17	1924-01-01	6	0		0	0	0	1	0	84	0	2	3	2011-08-17	36
15447149104c48ec1775aa557a1b24ea	2010-01-15	54e46ba3c17f194c9267835736159064	F		1949-01-01	3	0		0	0	0	0	0	61	0	0	0	2013-12-31	47
1549f059bb409e8df787e4ed77db1353	2006-04-22	8a62fceb6e28e96d0e2e0461d568951a	F		1936-01-01	3	0	0	0	0	0	0	0	70	0	1	1	2013-04-23	84
154e9e10d44c388635fdc74a0b1e6ac0	2012-09-21	23b3843c3669601eca496afe177cccd6	M		1981-01-01	1	0		0	0	0	0	0	31	1	0	0	2013-12-31	15
155255e59d266db1e6c82bd49611e9cf	2010-04-06	38a5f05e0edc7b77f86a9e8d50234c1d	M	2010-10-20	1939-01-01	3	0		0	0	1	1	0	71	0	2	3	2010-10-20	6
1561e4fbfe880eb5c5080b6917049476	2008-09-07	fd080f844d52424864708820f3f8a6b8	F		1990-01-01	1	0		0	0	0	0	0	18	3	0	0	2013-12-31	63
1564b64429e88ad3cb2aaff6ca81e7f0	2011-09-01	6b89e43a9cd6ee8a0fc1c8308ae4bc75	F		1963-01-01	2	0		0	0	0	0	0	48	3	0	0	2013-12-31	27
1567ba4802897c5edbfbff9d16b86e3b	2007-06-26	1567ba4802897c5edbfbff9d16b86e3b	F		1977-01-01	3	3	0	1	0	0	0	0	30	0	1	1	2009-06-01	24
156b8554c0a3bf04347c949828a63b04	2007-12-03	d1b6074ea0403d4fe5370b8ccc0cd843	F		2002-01-01	3	0		0	0	0	0	0	5	3	0	0	2013-12-31	72
156e64a625089eafc4ff49ed0b04aee4	2008-03-18	a9be8ad2f7519ebe99340dc39e5ffc00	F		1982-01-01	2	0		0	0	0	0	0	26	0	0	0	2013-12-31	69
1570f81f3e90c8d809884a68519b60a8	2004-05-17	eeb11f0eeb2ad80d248bead8ff729a98	F		1997-01-01	2	0		0	0	0	0	0	7	1	0	0	2013-12-31	115
1579b58125380b9fabe82107c780ae55	2003-03-13	e371d6a973f478bef89c0dd5a2208d94	M		1969-01-01	2	0		0	0	0	0	0	34	0	0	0	2013-12-31	129
157b642386a2912c6af7deb4c0876802	2005-02-14	157b642386a2912c6af7deb4c0876802	M	2011-12-27	1932-01-01	2	3		1	1	0	0	1	73	0	2	3	2011-12-27	82
157ef63e3635d69f037ebebdea17e2d9	2008-01-30	d0cbd84e7277cca3c4cd161cab0496a7	F		1988-01-01	5	0		0	0	0	0	0	20	1	0	0	2013-12-31	71
1585d04a71baa967d5c17034228102e8	2005-07-19	6ea8f50f8f48fd322992b97bc08f9ee6	M		1944-01-01	4	0		0	0	0	0	0	61	0	0	0	2013-12-31	101
158ca13d25a0bd7bdd7e115cb989aba3	2005-09-23	37097cd69f294f5fa8c57d16f5e33fb6	M		1963-01-01	3	0	0	0	0	0	0	0	42	3	1	1	2007-11-12	26
15921d8c42496d2a895af488e0cc3e58	2011-03-04	a34bf2c1c944848fa059c3052fdd377f	F		1969-01-01	1	0		0	0	0	0	0	42	0	0	0	2013-12-31	33
15994c88bc412bad8d43b34a631f4fcf	2009-05-08	15994c88bc412bad8d43b34a631f4fcf	F		1970-01-01	6	3		1	0	0	0	0	39	1	0	0	2013-12-31	55
1599678eb0528090964d3017c25ba565	2012-02-13	1599678eb0528090964d3017c25ba565	M		1953-01-01	1	2		1	1	0	0	0	59	0	0	0	2013-12-31	22
159a186f36369f49dfe99b0def1e7f56	2006-03-18	be5d48c90f74ff8260db525137454aed	F		1931-01-01	7	0		0	0	0	0	0	75	0	0	0	2013-12-31	93
159e0cd9315d40dcdad75ffa2a56cf04	2004-04-05	6454dcb5d801f51eb446762088d34cda	M		1929-01-01	3	0		0	0	0	1	0	75	1	0	0	2013-12-31	116
159f89d3538321622edb5a5337ceee68	2012-03-10	3d4e7306e1cda2dca5442507950110e3	M		1954-01-01	3	0		0	0	0	0	0	58	0	0	0	2013-12-31	21
15a13fd6a65b867f8c6a9780a09a3a07	2004-05-13	be928ecf9f278c733171a496ff8b19c2	M		1927-01-01	4	0		0	0	0	0	0	77	0	0	0	2013-12-31	115
15a15a720ab361404bd1b260b47ddd8a	2005-09-15	0388bc78bd8c38f735fa8d294d1f8c5b	M		1937-01-01	1	0	0	0	0	0	0	0	68	3	1	1	2007-04-04	19
15a1a89fc9eeda08bbccc0eee13f39f2	2010-03-08	15a1a89fc9eeda08bbccc0eee13f39f2	F		1968-01-01	2	2		1	0	0	0	0	42	0	0	0	2013-12-31	45
15a45f52a8fe8990bb37f650a7d75173	2006-01-02	4454ecf1cf60f7bfeb0c4e307fcc5bb6	M	2011-01-03	1947-01-01	7	0		0	0	0	0	0	59	0	2	3	2011-01-03	60
15a58195e707d6ad0dd1de0667725c06	2009-06-10	e3bc3e73808662da27a0f3604ffd8b0b	M		1925-01-01	6	0		0	0	0	0	0	84	0	0	0	2013-12-31	54
15aa5f792496cca54b8c81758898b829	2003-12-03	eccbb54f742ebc921859bba723b486b4	M		1959-01-01	1	0		0	0	0	0	0	44	0	0	0	2013-12-31	120
15ad4bc91ae0fd0184e1c103a6e46a27	2008-10-10	15ad4bc91ae0fd0184e1c103a6e46a27	M		1948-01-01	1	3		1	0	0	0	0	60	0	0	0	2013-12-31	62
15ada6d2c4adaf23855298679bfe8d52	2009-07-06	bace79e14e6c76ed4b75e5d8d217d7b0	M		1992-01-01	1	0		0	0	0	0	0	17	0	0	0	2013-12-31	53
15b573d392c2822edf821201f6ef0b97	2003-05-02	bf82cf1730b706d544b5a0ef58113007	F	2010-11-07	1966-01-01	3	0		0	0	0	0	0	37	0	2	3	2010-11-07	90
15b63960d375a58529d05098df500b6d	2006-09-01	15b63960d375a58529d05098df500b6d	M		1998-01-01	3	3		1	0	0	0	0	8	0	0	0	2013-12-31	87
15b9a811ec6435a146091135d3d7caee	2004-12-15	52a07aa28bc2070f4128db9079c8dd4b	M		1951-01-01	3	0		0	0	0	0	0	53	0	0	0	2013-12-31	108
15bece08c9e8858b014e244df1669ef0	2011-11-09	18f3e823cf3cdce0d73c7b60ed92ef10	M		1978-01-01	2	0		0	0	0	0	0	33	0	0	0	2013-12-31	25
15d9d30de3a8722fc2bd882658bd595a	2008-02-19	e0eb90f5db2590962b95f851c48324c7	F		1957-01-01	4	0	0	0	0	0	1	1	51	2	1	1	2010-02-08	24
15dc693199eb797f3504ff945ad3cfd2	2012-10-03	15dc693199eb797f3504ff945ad3cfd2	M		1966-01-01	3	3		1	0	0	0	0	46	0	0	0	2013-12-31	14
15ea3350bf13c483a864d01e962eeb51	2011-02-21	0222e4a7c032130216ca0f3e3cf4c669	M		1977-01-01	1	0		0	0	0	0	0	34	0	0	0	2013-12-31	34
15f5f96389e63214135dccb44336b17e	2005-02-21	15f5f96389e63214135dccb44336b17e	M		1951-01-01	1	3	0	1	0	1	0	1	54	0	1	1	2013-03-01	97
15f67fabd5ec7adea6bddad59955de31	2012-11-19	15f67fabd5ec7adea6bddad59955de31	M		1964-01-01	2	3		1	0	0	0	0	48	0	0	0	2013-12-31	13
15fd45e49d6e5e7fafd5ec256f0d8359	2003-01-01	15fd45e49d6e5e7fafd5ec256f0d8359	M		1998-01-01	4	3		1	0	0	0	0	5	0	0	0	2013-12-31	131
15fe80d733a55fa384aba718b73acb6f	2009-04-18	15fe80d733a55fa384aba718b73acb6f	F		1960-01-01	4	3		1	0	0	0	0	49	0	0	0	2013-12-31	56
160318e5cca38674bf48223e79681b50	2008-03-04	e636c6f10dfe6bc9ab29d1f9542cd5a5	M		1963-01-01	2	0		0	0	0	0	0	45	1	0	0	2013-12-31	69
1603781c10ebdf9d0cf0f67e30a0c0c3	2004-05-05	f0a03ab85793d3f72c356c007288a944	F		1958-01-01	3	0		0	0	0	0	0	46	1	0	0	2013-12-31	115
160ba3a4b50c836298825ab923236bf0	2011-10-21	cd4772ddd6d9bebb1dfa7dd5d1604339	M		1970-01-01	3	0		0	0	0	0	0	41	1	0	0	2013-12-31	26
160d463f57ecf45dbf5d8cc049d1f8cc	2003-02-21	2c9522a6216a4ae8b4121e84270fa1fa	F		1931-01-01	1	0	0	0	0	0	0	0	72	0	1	1	2003-11-25	9
1611ad252a62504bd36502ec362dda97	2012-09-27	1611ad252a62504bd36502ec362dda97	F		1968-01-01	1	3		1	0	0	0	0	44	0	0	0	2013-12-31	15
1618cdefb4405d4534768d3938cc276b	2008-10-23	ea54780fd71c9116225e53cf9447840d	M		1978-01-01	1	0	0	0	0	0	0	0	30	3	1	1	2013-03-26	53
161b973bfd2b6887fcea35f46424d5e5	2004-09-16	5d1590a7ebea1bf62c3eced393f55195	M		1976-01-01	3	0		0	0	0	0	0	28	0	0	0	2013-12-31	111
162a44cf7c5056a1ebd3484c7e5076e2	2004-11-24	65bda2cb3e419a559f53c4e5f94ac8a4	M		1925-01-01	1	0		0	0	1	1	0	79	3	0	0	2013-12-31	109
162a85a2c62be29a8841b6f862e9a4e2	2012-03-17	56feb362eb72a219f84a45525562f09d	F		1935-01-01	7	0		0	0	0	1	0	77	2	0	0	2013-12-31	21
162bfe5a8a0df966b99cbd938caa5abe	2006-08-16	44ef7885a64017bbde4fe95dcb1a1a4a	M		1982-01-01	1	0		0	0	0	0	0	24	3	0	0	2013-12-31	88
163771c7b6bf1d89d0e318a47e0c7e0f	2006-05-20	9595d784b96b542e84059c01318c7dc3	F		1975-01-01	3	0	0	0	0	0	0	0	31	0	1	1	2008-05-26	24
163a041d9fa6e12da6e86beb4c70aafe	2011-04-06	7e8f57564656a86f61eae2c7f9d13de0	F		1960-01-01	3	0	0	0	0	0	0	0	51	0	1	1	2011-09-01	5
163b705a9c2a4a1702fe33cba107c926	2003-02-11	e53a4b3bd12f1a70666de450c2102228	F		1972-01-01	3	0	2	0	0	0	0	0	31	3	1	2	2003-07-15	5
163e22955b1294bc11adb0fcd4ee8b9d	2011-09-16	d80984c15f075e014954fecf1c30491b	M		1957-01-01	1	0		0	0	0	0	0	54	3	0	0	2013-12-31	27
1640163262f76426df464e90394d66e5	2010-12-20	b4ca76c2b3fa20b77d61d37fdc125624	F		1957-01-01	2	0		0	0	0	0	0	53	0	0	0	2013-12-31	36
1642967d46646af0f0c4df52a0e48fdc	2009-09-04	9407c305df79adfaeef22375dedf201a	M		1937-01-01	4	0		0	0	1	0	1	72	0	0	0	2013-12-31	51
164380c337dfb12c914f15b01bafd83c	2003-03-06	f89989de235a9c743150ddebcc945b97	F		1935-01-01	3	0	0	0	0	0	0	0	68	0	1	1	2011-07-01	100
16458d07c431367a44be2a7e1fefe4ec	2004-06-19	1427801f1d2ea6b31236a72c3d27f580	F		1992-01-01	6	0	0	0	0	0	0	0	12	0	1	1	2010-11-12	77
1645f4be0fe8ba5cedf6aafaa3aa4a5e	2011-06-01	1fd241da1957a7bdd68b3b249ec27531	F		1934-01-01	6	0		0	0	1	1	0	77	0	0	0	2013-12-31	30
1647f60ac6313739dc17ee392618aeb0	2005-03-05	fde1ab4b06bff21024b3d076d2493b8f	M		1975-01-01	3	0	0	0	0	0	0	0	30	0	1	1	2005-07-13	4
16498a3832e3a88ba20c8d6045792995	2007-08-13	f445684f283c4b5cea197154613fb748	F		1981-01-01	1	0		0	0	0	0	0	26	2	0	0	2013-12-31	76
16521f1a68ca5679e7d895c429dcb405	2004-08-16	16521f1a68ca5679e7d895c429dcb405	F		1952-01-01	1	3	0	1	0	1	1	0	52	0	1	1	2012-10-30	98
16533231e14fc2c54128db9079c8dd4b	2004-12-28	8de0c99c1b1ee79e89a04337a5c2af23	F		1958-01-01	1	0		0	0	0	0	0	46	0	0	0	2013-12-31	108
1653ae549715d9619f11b87601c2d847	2010-12-14	1aaaa1b91a4d67e48876e95feab2f27a	M		1959-01-01	1	0		0	0	0	0	0	51	0	0	0	2013-12-31	36
1658272adcf34049f6443e82d5dc26bb	2006-03-15	1658272adcf34049f6443e82d5dc26bb	M		1942-01-01	1	3		1	0	1	0	1	64	1	0	0	2013-12-31	93
16599f749a95302418a97562f78a2162	2004-01-20	1379fc8ef01a13b9b89e48636fccae86	M		1949-01-01	1	0	1	0	0	0	1	0	55	0	1	2	2007-06-06	41
1666ce2213566573c1b025d1145c9a7b	2010-03-13	c8f143acef835b8004df6aa9461f152d	F		1941-01-01	2	0		0	0	1	0	0	69	0	0	0	2013-12-31	45
1668c4c7260e09e24bc69502e25d7826	2008-08-30	98f44d6cffcc3ad3b4d95f274bcfb4db	F		1946-01-01	2	0	0	0	0	1	1	1	62	3	1	1	2008-12-27	4
167b58c98ecf5bb9363f9ec58ca67f9e	2008-01-02	b10290893dcc4fdff5ec5b67114f708c	M		1999-01-01	3	0		0	0	0	0	0	9	2	0	0	2013-12-31	71
16831da8278a5477aca3e78452ffc36f	2011-06-22	6f42d7c02cd76468d67b695ea053071b	M		1960-01-01	3	0		0	0	0	1	0	51	0	0	0	2013-12-31	30
168e68c27b373deac67fe2c15cb0dcdd	2004-06-16	168e68c27b373deac67fe2c15cb0dcdd	F		1966-01-01	1	3	0	1	0	0	0	0	38	3	1	1	2007-04-30	34
16a1de50bf46785422591a6e75fdcf89	2012-03-27	7d2843fc94f0296264ecc1b3179085df	F		1950-01-01	2	0		0	0	0	0	0	62	0	0	0	2013-12-31	21
16a353188792b037c8c9270e6d5c34f9	2010-01-12	aabc624c06a106bc4206fd912b23a186	F		1988-01-01	3	0		0	0	0	0	0	22	2	0	0	2013-12-31	47
16ab8e1edfdd8fec439d1defce1a50a1	2005-05-09	919b5a1623af9f86ea85a14847a0b13d	F		1941-01-01	3	0		0	0	0	1	0	64	0	0	0	2013-12-31	103
16b99522e67f30e73dd5981772af74cf	2004-01-16	16b99522e67f30e73dd5981772af74cf	M		1961-01-01	1	3	0	1	0	0	0	0	43	0	1	1	2005-02-03	13
16b9cc4dd86520969cdb68e2f358d855	2012-11-08	16b9cc4dd86520969cdb68e2f358d855	M		2000-01-01	3	3		1	0	0	0	0	12	2	0	0	2013-12-31	13
16bbb80693896ac65f54deee421b5b2a	2003-03-15	16bbb80693896ac65f54deee421b5b2a	M		1965-01-01	1	3	0	1	0	0	1	1	38	0	1	1	2007-11-10	56
16bbbb055dde59ba869ab97bde090b1c	2004-09-18	f64d555dee538ae34894efae9d08109b	M		1971-01-01	2	0	0	0	0	0	0	0	33	3	1	1	2006-12-12	27
16bda5b49c59fbf1ea17aa33883022e6	2012-10-20	fe2ecc62264ee8b3bb617338d945c5b5	F		1992-01-01	2	0		0	0	0	0	0	20	0	0	0	2013-12-31	14
16bffb658d8e84bc651dfcb01ce13e7e	2004-07-29	3da94aaebaf010bdcad9292def715517	F		1975-01-01	1	0		0	0	0	0	0	29	0	0	0	2013-12-31	113
16c98a835bfcb9a76e8d01b840bc86f7	2004-07-30	046cd2004dc3347da3e67027d6d51374	F		1952-01-01	1	0		0	0	0	0	0	52	0	0	0	2013-12-31	113
16cc86bf3253ec64d7041094b9b0e037	2011-03-24	60cfb95dcb5f7f2ad2feb1f81bb30633	M		1959-01-01	3	0		0	0	0	0	0	52	1	0	0	2013-12-31	33
16cd272f6ad5dc67155a32fcf527c367	2006-10-23	2c3aefdcecb6c6c7c42f1c3a77fe331b	M		1930-01-01	2	0	0	0	1	0	0	1	76	1	1	1	2008-07-17	21
16d42f689e16b232dc082887fed00aeb	2004-12-15	52a07aa28bc2070f4128db9079c8dd4b	M		1951-01-01	2	0		0	0	0	0	0	53	0	0	0	2013-12-31	108
16da64c9148857c1eeaf6749824c4f27	2005-10-18	28e20664eb92e44c6e4cc4072dd683d5	F		1955-01-01	2	0		0	0	0	0	0	50	0	0	0	2013-12-31	98
16dfb9f36ae6a3fa9cf83163d2815460	2005-12-29	c4c51e81864fca7b4117addb032e59b8	M		1944-01-01	1	0		0	0	0	0	0	61	0	0	0	2013-12-31	96
16eb822bba26ccb426f9833b65e376f2	2007-04-09	16eb822bba26ccb426f9833b65e376f2	M		1961-01-01	2	2		1	0	0	0	0	46	0	0	0	2013-12-31	80
16f24f627a5f929646dee75f6905878f	2009-11-17	bcfe16109d3abd24b2db247e762de2b8	F		1938-01-01	2	0		0	0	0	1	0	71	1	0	0	2013-12-31	49
16f54de0bbe2b3d632266976e5d8c2ef	2008-04-16	f68f0498279f5e949afca2b62f58f5dc	F		1943-01-01	3	0	0	0	0	0	0	0	65	3	1	1	2011-04-09	36
16ffa98624be4294d28d69744af66e5e	2005-07-09	16ffa98624be4294d28d69744af66e5e	M	2010-04-26	1934-01-01	7	3		1	0	1	1	1	71	0	2	3	2010-04-26	57
170a870f12b9d1f0b7e921024649e214	2012-06-04	450d83323dfc0b3e355d32fd1a4b89c2	M		1935-01-01	6	0		0	0	1	1	1	77	0	0	0	2013-12-31	18
170e8c05ad9a5821d8a3012c6658d9cb	2008-12-11	33d2d3bfc79165caedeb2c389db9e398	F		1954-01-01	2	0	0	0	0	0	1	0	54	3	1	1	2013-09-18	57
17136a9480bb6915b2b1881705a265ab	2009-05-15	f983ff69c21c47d1f97758870a1906c0	M		1951-01-01	1	0		0	0	0	0	0	58	1	0	0	2013-12-31	55
1715ac1c9282337422cbd29aedbf862f	2004-07-30	046cd2004dc3347da3e67027d6d51374	F		1952-01-01	7	0		0	0	0	0	0	52	0	0	0	2013-12-31	113
1716df421d2dfd037ffa576ddbfb3ce1	2010-07-21	1716df421d2dfd037ffa576ddbfb3ce1	M		1980-01-01	2	2		1	0	0	0	0	30	1	0	0	2013-12-31	41
1718d2824655f11aeeb89165d7ed45b2	2012-04-25	1718d2824655f11aeeb89165d7ed45b2	M		1997-01-01	3	3		1	0	0	0	0	15	1	0	0	2013-12-31	20
172236c64916aba389a283c3158f1f30	2006-11-17	7669b4bd8f5b773484b62350ecd01dfa	M		1941-01-01	1	0	0	0	0	0	0	0	65	3	1	1	2007-05-23	6
17235cac71600de66f8627ce34b0f32e	2004-09-06	f07c2e9ce52a86d7ab31ee5c9ef57af9	F		1982-01-01	2	0		0	0	0	0	0	22	1	0	0	2013-12-31	111
1725cf8ca1a8ce33f613d412b1e6ab19	2011-07-29	ca3562f81785db48f0a9ca50bf3e4fd9	M		1947-01-01	1	0	0	0	0	0	1	1	64	1	1	1	2012-11-19	16
172a6c7c75d6f92341db2c0b8fceba56	2006-02-16	172a6c7c75d6f92341db2c0b8fceba56	F		1947-01-01	2	3		1	0	0	1	0	59	0	0	0	2013-12-31	94
172ac3ad67b3ed3a30cc35d6b03ad291	2009-05-27	b2c47b1ae92fdd1216e8ddb23c2fbe92	M		1951-01-01	5	0		0	0	1	0	0	58	0	0	0	2013-12-31	55
172e913cdf18f97c9281f42caa9cdf80	2006-08-24	172e913cdf18f97c9281f42caa9cdf80	M		1939-01-01		3	1	1	0	1	0	0	67	0	1	2	2010-11-23	51
1736d910eeb53293402d51b5f372e6a4	2011-01-14	dfe34d8be88630ca1b13a5c9ce2fa8d1	F		2000-01-01	2	0		0	0	0	0	0	11	3	0	0	2013-12-31	35
1738bd6d3297a03a796590c8a3fef9ce	2010-09-03	1738bd6d3297a03a796590c8a3fef9ce	F		1934-01-01	1	2		1	0	0	0	0	76	3	0	0	2013-12-31	39
173d0151d8f46af64e0ede3947600300	2004-06-21	2d0f4216217e5d7f9552084862639fe0	M		1955-01-01	1	0		0	0	0	0	0	49	0	0	0	2013-12-31	114
173f005f5fa4ee613f844906009829d3	2007-07-05	5479a4d0035edff46da1b718d610d125	M		1953-01-01	2	0		0	0	0	1	0	54	0	0	0	2013-12-31	77
174a55cae4b8d41476cfacc7f7eb46d4	2004-09-18	bea19b5d2e2006f43e72398eac4a9d21	M		1948-01-01	2	0		0	0	0	1	0	56	3	0	0	2013-12-31	111
174b625badf0f6a6840fbd831ec7058a	2006-05-18	9975d6696e049a923dd5981772af74cf	M		1961-01-01	4	0		0	0	0	0	0	45	0	0	0	2013-12-31	91
174ed18c773aa556b0f5fd9b1bb90869	2012-05-14	cff040d6e4e984fe8aaf7e6c03e60928	F		1955-01-01	3	0		0	0	1	1	1	57	0	0	0	2013-12-31	19
174f1812e8cc185cd3e0b48138f94446	2011-05-10	fb03b4ec1f6a39f027c468254139cbf2	M		1930-01-01	2	0		0	0	0	0	0	81	0	0	0	2013-12-31	31
1753d0575b5218a5f0e53faf95c453da	2005-03-26	6cc43101175473f7b860d537a3fb66e0	M		1973-01-01	3	0		0	0	0	0	0	32	3	0	0	2013-12-31	105
17559c9de2006a1b1faea65f5afb4dd5	2006-01-03	2975b5cc73fdde9d049a2115a90a8249	M		1959-01-01	3	0		0	0	0	0	1	47	0	0	0	2013-12-31	95
17581dbb91f26a5a0864aee7122f0346	2008-12-22	4cbf8a4d0ecc31f3bfb1bdad74ef4151	F		1975-01-01	1	0		0	0	0	0	1	33	0	0	0	2013-12-31	60
175987aecdf9b29a7b11a143b19714d2	2003-01-10	1ba85860cde24afeaf3d605db759a749	F		1925-01-01	2	0		0	0	0	1	0	78	0	0	0	2013-12-31	131
175fab108c5021ccb099b019824929af	2003-06-14	175fab108c5021ccb099b019824929af	M		1956-01-01	1	3		1	0	0	1	0	47	0	0	0	2013-12-31	126
1761268c42144b8493e7939a34558d56	2003-04-17	d48c57b2c8325e18a5a857c160ffb009	M		1990-01-01	2	0		0	0	0	0	0	13	0	0	0	2013-12-31	128
17613c751691a324981831591d21d486	2011-08-11	8a97b4e9183823305768d6cc951d1e1d	M		1945-01-01	4	0		0	0	0	1	0	66	0	0	0	2013-12-31	28
1764d18357c46b7a56bd65776d25eba1	2004-05-12	91890aa5a09d6e5bd7f3536822e244da	M		1951-01-01	6	0		0	0	0	0	0	53	0	0	0	2013-12-31	115
1767ef24f117b3a9c0757c622b070f5b	2009-05-09	80c0957c082715b5cb9921f799acb21a	F		1968-01-01	1	0		0	0	0	0	0	41	1	0	0	2013-12-31	55
176b1d470894c98ff86a9e8d50234c1d	2004-08-17	b100f4f9446c36ddd890c6eadbfa9432	F		1950-01-01	3	0		0	0	0	0	0	54	0	0	0	2013-12-31	112
176db782b211b36104e2f668705a03e7	2010-03-30	f3b777466907a265d08560695a3ea1ed	F		1952-01-01	3	0		0	0	1	0	1	58	0	0	0	2013-12-31	45
177598fb0d37223df3429df3abcb8226	2008-07-10	819eb358e96156cd83e54a2c56353a0d	F		1973-01-01	2	0		0	0	0	0	0	35	0	0	0	2013-12-31	65
17764f023a7c9795392c99c4818cd013	2006-10-02	17764f023a7c9795392c99c4818cd013	M		1934-01-01	1	3		1	0	1	1	1	72	3	0	0	2013-12-31	86
177b1fbf8600fd8d914f15b01bafd83c	2010-09-02	177b1fbf8600fd8d914f15b01bafd83c	F		1945-01-01	4	3		1	0	0	1	0	65	0	0	0	2013-12-31	39
177d08378ed31e62308fe9c4b4faed81	2008-07-07	41889965eb4cf8c62c2381efd60be731	F		1956-01-01	3	0	0	0	0	0	0	0	52	2	1	1	2012-10-25	51
178144c64f31bf0b22c51d74a695847a	2004-10-27	f6d5cb550bbcb8461692856748215dbf	M		1927-01-01	4	0		0	0	1	1	0	77	0	0	0	2013-12-31	110
17817dae1532993284f28b3bf264759f	2012-12-10	8adf123ff9443ada9fc70bfdf6b8c224	F		1977-01-01	1	0		0	0	0	0	0	35	3	0	0	2013-12-31	12
1783487e283d719d143877cf6976ad42	2004-06-25	89fc0d685509ea0c63683b7c85c10547	F		1991-01-01	2	0		0	0	0	0	0	13	0	0	0	2013-12-31	114
178a2b5ff94ff132c87819ed6cc3b613	2007-01-19	bb6e3cdda4076397fb5ce9daf93815da	M		1981-01-01	3	0		0	0	0	0	0	26	0	0	0	2013-12-31	83
178bdc86ddc19a55a6bddad59955de31	2003-09-22	06c6b58798650c1b1d96a16051411812	F		1922-01-01	1	0		0	0	0	0	0	81	0	0	0	2013-12-31	123
178d1b1f9557a61f8e81ac04002a129d	2010-05-19	9bc11f28aa8960e1e3a1308290182767	F		1982-01-01	1	0		0	0	0	0	0	28	1	0	0	2013-12-31	43
178f6d81f4137a24df702bb695d7c0b5	2010-12-14	b416359afa6569b037c4da2109352f02	F		1962-01-01	1	0		0	0	0	0	0	48	0	0	0	2013-12-31	36
17944db1263d372c6f8719cc231f7b2a	2006-07-31	a768e8ff61116a8806b8c022b930530a	F		1969-01-01	3	0		0	0	0	0	0	37	1	0	0	2013-12-31	89
1798c3806529986bc4febe7d61c3a454	2009-05-19	46b18ecc988b61e4c87db04d80e0239f	M		1952-01-01	4	0		0	0	1	1	1	57	1	0	0	2013-12-31	55
179d5021ae9ec75554c568caa7f61304	2006-11-22	83579aa2ab5a43b06d414a2f4a0b5c50	M	2010-11-09	1937-01-01	1	0		0	0	1	1	0	69	0	2	3	2010-11-09	48
17a1634dee1144dfe17665f8e7ee81dc	2005-12-16	8bfe31dc3d3dff6083ee4e7872ca0397	F		1965-01-01	7	0		0	0	0	0	0	40	0	0	0	2013-12-31	96
17a5e452a4699b3a64559400b60117aa	2006-02-08	998ce773ceac8d36c6eab6ce33ed0335	F		1976-01-01	4	0		0	0	0	0	0	30	0	0	0	2013-12-31	94
17aebd3c596313d4af3251df468b60da	2011-07-18	4929f3a672c3965e5b0fba0df640797c	M		1946-01-01	3	0		0	0	0	1	0	65	3	0	0	2013-12-31	29
17b6625d8a0dcd1cc2e80b3d29a0d414	2003-09-13	2db06ff84ef063df41c5e9cbf25d59da	F		1975-01-01	1	0		0	0	0	0	0	28	0	0	0	2013-12-31	123
17b9457d1f4d1a34b6932aaf371adccb	2011-05-05	50a50315e6c18360f83b03e95a3293d1	M		1960-01-01	1	0		0	0	1	1	1	51	0	0	0	2013-12-31	31
17bc3bd9a0b856cacb2aaff6ca81e7f0	2005-11-04	32e0a3389ed7556c0902a49373d08c86	F		1961-01-01	3	0		0	0	0	0	0	44	3	0	0	2013-12-31	97
17bfd3e1bad48f7bced47ca5654a867e	2007-03-23	d8630655f87272e93682869c9df76c44	M		1970-01-01	2	0	0	0	0	0	0	0	37	0	1	1	2010-11-18	44
17c05bf429e42277f081487be600942c	2010-09-23	098cc30ee93a586442a01c61802f4af8	F		1957-01-01	2	0		0	0	0	0	0	53	2	0	0	2013-12-31	39
17c0d86b98e99592dcd92f421c113be2	2004-06-09	cffab24b4933ade698d063a3a33c70c2	M		1976-01-01	2	0		0	0	0	0	0	28	0	0	0	2013-12-31	114
17c6509679f9bed295801653d2fdbd72	2005-04-14	72225b438bfcf48a36510efcbd9d52db	F		1982-01-01	2	0		0	0	0	0	0	23	1	0	0	2013-12-31	104
17c76f4de0c69b2f2b9c755931b41bf4	2008-07-31	17c76f4de0c69b2f2b9c755931b41bf4	F		1967-01-01	7	2		1	0	0	0	0	41	0	0	0	2013-12-31	65
17cda21cbe86b7b29335cc39cff56b43	2008-08-01	79d7b3f910a9ea74895fae0dfa88d7a7	F		1973-01-01	2	0	0	0	0	0	0	0	35	3	1	1	2013-05-25	57
17d221876d43f75242562883d491ec14	2006-02-14	17d221876d43f75242562883d491ec14	F		1938-01-01	1	3		1	0	1	0	0	68	0	0	0	2013-12-31	94
17d8837be606b56eb001ab5f7f1c03ad	2008-10-27	fb4ee134576a84dca46e239d3bb77f42	F		1957-01-01	2	0		0	0	0	0	0	51	0	0	0	2013-12-31	62
17da6fc5e3d65aff08f043bc0addd983	2012-03-17	f9dbc6ac6dc30011ff9dc8d528d680a2	M		1980-01-01	3	0		0	0	0	0	0	32	0	0	0	2013-12-31	21
17de704443ff30f4aa80f73165749884	2012-11-26	3383030c22537d144871df85e5d1ac6b	M		1938-01-01	6	0		0	0	0	0	0	74	0	0	0	2013-12-31	13
17e6d19907aa351967ed6c602bbfefcc	2007-01-08	aacea41b2e5f7a0b99b58162121e6e7c	M		1953-01-01	3	0		0	0	1	1	1	54	0	0	0	2013-12-31	83
17f09a8ade5b0647ba6b3db7450c823f	2005-11-04	32e0a3389ed7556c0902a49373d08c86	F		1961-01-01	2	0		0	0	0	0	0	44	0	0	0	2013-12-31	97
17f19c44abd674f3434ddec35b6cb6e6	2006-03-23	17f19c44abd674f3434ddec35b6cb6e6	F		1934-01-01		3		1	0	0	1	0	72	3	0	0	2013-12-31	93
17f1aedb6cc67c210c8566565ac82e6f	2005-04-04	17f1aedb6cc67c210c8566565ac82e6f	M		1985-01-01	4	3	0	1	0	0	0	0	20	0	1	1	2007-08-27	28
17f3ead2d7165efa763e983cc17705d2	2004-12-08	b9000837505bf03da5cce133cfd43ced	F		1950-01-01	1	0	0	0	0	0	0	0	54	2	1	1	2010-11-10	71
17f4651cf81cb74a5dad6677a99d5d65	2011-07-07	e961f4c8c42a11a58b82809900ca61b1	M		1958-01-01	2	0		0	0	0	0	0	53	3	0	0	2013-12-31	29
17f7f7719690974b0acb14ffc7c9896e	2009-12-04	05d28176d5699de12634245d5f632add	F		1967-01-01	1	0		0	0	0	0	0	42	2	0	0	2013-12-31	48
17f98d5c78dfefb1be15b2a4bc130b39	2004-07-27	aefa13a30d6c7fb7409901598c2f806c	M		1911-01-01	2	0		0	0	0	0	0	93	0	0	0	2013-12-31	113
180273edf20c06f3c2bd882658bd595a	2009-08-30	c4caee664aae8c3a64568248c06648d8	M		1956-01-01	3	0		0	0	0	0	0	53	0	0	0	2013-12-31	52
18035241f00bc9a2b11a8c7a7ac4913a	2007-05-21	ba3070f38eb503eb78c332695062186d	F		1953-01-01	3	0	0	0	0	0	0	0	54	0	1	1	2008-02-18	9
1807abe9ab4662162b7dbe18839f368b	2007-05-23	f8f6ccfdcf9515e9c450fdda01d1b4da	F		1921-01-01	1	0	0	0	0	1	1	0	86	2	1	1	2013-01-24	68
1807d48c0eb4fddc21335043b45dac6e	2011-12-21	1807d48c0eb4fddc21335043b45dac6e	M		1986-01-01	4	3		1	0	0	0	0	25	0	0	0	2013-12-31	24
1808d26af67ac586f2f70d8d9fdc0c8c	2007-10-30	7a58487d7fdc638b901dffb33b261383	M		1934-01-01	3	0		0	0	0	0	0	73	2	0	0	2013-12-31	74
180ce52b007550fc948984a82e0204ef	2007-06-27	51529ea7f78038ee1dd10bf5625f173f	F		1925-01-01	5	0		0	0	1	0	0	82	0	0	0	2013-12-31	78
1812658238d00d11665c80784d6d5539	2008-12-05	c6778929640f073b9d0b8d2ef7761b14	M		1984-01-01	1	0		0	0	0	0	0	24	0	0	0	2013-12-31	60
1812c4c67062f067b7e921024649e214	2008-07-21	1812c4c67062f067b7e921024649e214	M		1994-01-01	2	3		1	0	0	0	0	14	0	0	0	2013-12-31	65
1812c9538bf36f8ca18f3c9e2a2b408b	2004-11-05	ebededc4c57867132ce99ef30b1b25c7	F		1959-01-01	4	0		0	0	0	0	0	45	0	0	0	2013-12-31	109
18142f6529a5af0b12c990ca5e031599	2010-02-03	4d335befc7fc872666ea1c3cfde4f88c	F		1972-01-01	4	0	0	0	0	0	0	0	38	2	1	1	2010-09-21	7
1819c2e5ab37dfcd7a6c2a27848c6c66	2011-12-26	1819c2e5ab37dfcd7a6c2a27848c6c66	F		1965-01-01	2	3		1	0	0	0	1	46	0	0	0	2013-12-31	24
181bf37525a0b98bc4f78a506be248ec	2007-01-15	3f94384a52c3c21577e5c5bc810ee969	M		1959-01-01	3	0		0	0	1	0	1	48	3	0	0	2013-12-31	83
181c1b00033f7c1c8e8311a0480535ab	2008-07-26	c67f94a517b232e5821530a60e6b8459	F		1943-01-01	4	0		0	0	0	1	0	65	0	0	0	2013-12-31	65
181cd13a3e3050f8a5370d7ceafb9312	2010-02-16	181cd13a3e3050f8a5370d7ceafb9312	M	2012-04-04	1945-01-01	1	3		1	1	1	1	1	65	0	2	3	2012-04-04	26
181dd55cab6de3719c0cd385221490f5	2005-05-10	181dd55cab6de3719c0cd385221490f5	M		1951-01-01	2	2	0	1	0	0	0	0	54	0	1	1	2011-10-28	77
181e548b0e4a28162ba022601305f1b3	2010-09-04	33e4ae9d89397d618edc79c1212948c2	M		1958-01-01	6	0		0	0	0	0	0	52	0	0	0	2013-12-31	39
182b244c0dba39abf1b5f31d23a05ac4	2010-12-27	66bf2225bf87713616f804a0a7c60053	F		1938-01-01	1	0		0	0	1	0	1	72	0	0	0	2013-12-31	36
1830cc294c1f8616025342ea95b66dd0	2009-08-26	1830cc294c1f8616025342ea95b66dd0	M		1975-01-01	3	2		1	0	0	0	0	34	1	0	0	2013-12-31	52
1831f56a8b5a2a20cc104957d8d785da	2009-03-16	ce02565804482fc5ef49db4349b6ad00	F		1959-01-01	2	0		0	0	0	1	0	50	0	0	0	2013-12-31	57
1839c3a6042ec2b22d0dad077e04cb27	2005-02-01	2b13fb51e2b01bddc275bdd119969c3e	F		1978-01-01	3	0	0	0	0	0	0	0	27	0	1	1	2009-11-23	57
183a6954bccf0f2fd89a1a7c2ef8fed7	2009-10-01	7f860aebc78b4bb0d4654834c9d47617	M		1951-01-01	4	0		0	0	0	1	0	58	0	0	0	2013-12-31	50
183e27d549709b68a9386bde2314b423	2004-09-27	12688a72e271d6cbcf514b8ed4f5033f	F		1977-01-01	3	0	0	0	0	0	0	0	27	2	1	1	2012-03-16	90
183f0a1fe5fc2ae65ccc9afff69f21c9	2003-07-09	183f0a1fe5fc2ae65ccc9afff69f21c9	F		1977-01-01	1	3		1	0	0	0	0	26	1	0	0	2013-12-31	125
183f8f9523f4c5efab43bcedcb57164c	2008-02-21	359b00e727cee6b789a00208c5e88c26	M		1952-01-01	1	0	0	0	0	0	0	0	56	0	1	1	2011-01-31	35
1843fc4cd1a0736298b2791e672381cc	2009-06-22	e115d006e0be5da78de638f6ddfd1587	M		1948-01-01	2	0		0	0	1	1	1	61	3	0	0	2013-12-31	54
18499838151f8c884a274e951861e221	2006-12-04	683fcd43155f16f6668cbebeff0487d0	M		1989-01-01		0		0	0	0	0	0	17	0	0	0	2013-12-31	84
18513224e868937b580a383783adb477	2004-08-17	18513224e868937b580a383783adb477	F	2012-05-30	1942-01-01		3	0	1	0	0	0	1	62	2	1	1	2007-11-29	39
1853554b1dea2196560d6948133b62c0	2007-05-30	87a71ef7106fcd02eec6a9521894f24a	M		1964-01-01	1	0		0	0	0	0	0	43	0	0	0	2013-12-31	79
1854f9eea8001facc78d13293b9e5557	2005-02-16	c43c7a7ea9ce386c17ec0246c049ed34	F		1982-01-01		0	0	0	0	0	0	0	23	0	1	1	2007-06-13	28
1855d07c61f8bfc578907ea8652aa3f9	2004-09-29	1855d07c61f8bfc578907ea8652aa3f9	F		1952-01-01	1	3		1	0	0	0	0	52	3	0	0	2013-12-31	111
185eb25fc45094b8c1a6af08a1fe50ca	2007-11-06	0a113d20980bc88b482de7f7f9123753	F		1951-01-01	2	0		0	0	0	0	0	56	0	0	0	2013-12-31	73
185ef9200ebf3e53450aaff86e110be3	2008-04-11	58df821d077bba47d9e4fb82b7f42cab	F		1994-01-01	3	0		0	0	0	0	0	14	0	0	0	2013-12-31	68
18639b4464b94cefdab5b7ff9401f297	2005-03-11	aa77ca64dd4f5645117bf54f551f7cba	M		1938-01-01	2	0	1	0	0	0	0	0	67	1	1	2	2010-05-24	62
186504aa8151035959958a45a72f96e6	2010-07-02	619def1b3b6c9768e552722f260305c9	M		1959-01-01	4	0	0	0	0	0	0	0	51	0	1	1	2011-11-22	16
186842db6a2b4ffed59eb4ff63a9dcee	2011-07-30	da329098f75a2f565082051986cd028f	F		1970-01-01	2	0		0	0	0	0	0	41	0	0	0	2013-12-31	29
186928ce2351b71ba043baa80feebbe9	2005-10-17	d7d8a140008ab9c137de01de03348e53	F		1969-01-01	2	0		0	0	0	0	0	36	3	0	0	2013-12-31	98
18693e920deed8494c0614d88eed8b0d	2009-12-18	f3d411e9324f11caf9fbfeb94783399c	M		1970-01-01	4	0		0	0	0	0	0	39	0	0	0	2013-12-31	48
186bd1d868614d5659307425aa5a8282	2003-03-26	5b6284deb059c6f79cf5b8f2bbbf28cf	M		1963-01-01	1	0	1	0	0	0	1	1	40	1	1	2	2009-03-23	72
1871f25fdba3d46d2c801d95026fa535	2005-03-05	205830668461a48b162ff44d9ae4a2c4	M		1948-01-01	4	0	0	0	0	1	1	0	57	0	1	1	2010-12-07	69
18767210717f61bb5658c609ca367856	2003-08-27	c94afbeef920f1892dbf8522dfc4d583	F		1981-01-01	3	0	0	0	0	0	0	0	22	3	1	1	2004-08-27	12
1876b37e3a7da6d4354ba3e097030a94	2004-09-16	ba3e3aa9a27b99feb77751cf6670c6b4	F		1940-01-01	1	0	0	0	0	1	1	1	64	3	1	1	2011-07-01	82
187853ca284d84b2a78cd6f50e72d745	2009-01-05	729b1b2a823a2b7fa502b80a836c564f	M		1961-01-01	1	0		0	0	1	0	1	48	1	0	0	2013-12-31	59
187873443d298f6e8cf58258f5cad675	2004-09-14	187873443d298f6e8cf58258f5cad675	M		1979-01-01	2	3	0	1	0	0	0	0	25	1	1	1	2007-12-06	39
187a7cc89d58ebdcbf48223e79681b50	2006-11-13	4d11e7c81d19b637523401695875415d	F		1940-01-01	2	0		0	0	0	1	0	66	1	0	0	2013-12-31	85
187bbfe5a8e8f723d56fa64e63f52867	2003-01-10	040bfb47283dd9c950a7be53a3d8f7b5	F		1953-01-01	2	0		0	0	1	1	1	50	2	0	0	2013-12-31	131
187d87c2bba8b6205854ad23ab703630	2004-05-31	187d87c2bba8b6205854ad23ab703630	F		1930-01-01	6	3		1	0	0	0	0	74	0	0	0	2013-12-31	115
187e0347cfec77e5d87d5dbaa12253c1	2010-08-11	187e0347cfec77e5d87d5dbaa12253c1	M		1946-01-01	3	3		1	0	0	1	0	64	0	0	0	2013-12-31	40
187f43c7ea7826df1ac654368aa370e5	2009-07-28	187f43c7ea7826df1ac654368aa370e5	M		1977-01-01	2	2		1	0	1	0	0	32	0	0	0	2013-12-31	53
187fe497fb1cda92333cd2a677b60e27	2005-03-05	fde1ab4b06bff21024b3d076d2493b8f	M		1975-01-01	3	0	1	0	0	0	0	0	30	0	1	2	2011-05-09	74
18821e676b4600fc30e26987462c0feb	2006-04-22	5f2ca46eeba5e5bd48d551d714c1e419	M		1965-01-01	1	0		0	0	0	0	1	41	1	0	0	2013-12-31	92
1884b3d0f5dd7a4f7c4a36ce7257eaeb	2008-01-02	56ffa6a27d643c9256824e7ebf720e6b	M		1978-01-01	2	0	0	0	0	0	0	0	30	2	1	1	2009-02-06	13
18886267cd8479e25b487d6260fe841a	2004-01-27	54b9143957db143ffd2c315aaff5caed	M		1966-01-01	3	0	0	0	0	0	0	0	38	0	1	1	2009-06-15	65
188d95eca8362f6eca44ea64e8d807d6	2012-05-03	188d95eca8362f6eca44ea64e8d807d6	M		1981-01-01	3	3		1	0	0	0	0	31	0	0	0	2013-12-31	19
1891b4db575b92bf0844936754744638	2009-05-09	c9c942edbdbd8b03c49b49485dd2ef83	F		1985-01-01	4	0		0	0	0	0	0	24	0	0	0	2013-12-31	55
189323e59fc5030dccbb04c5605bf3dc	2010-04-26	189323e59fc5030dccbb04c5605bf3dc	M		1934-01-01	5	3		1	1	1	1	0	76	0	0	0	2013-12-31	44
18974bda124ac280873d5ae0fbf020ba	2004-06-16	168e68c27b373deac67fe2c15cb0dcdd	F	2012-10-08	1966-01-01	3	0		0	0	0	0	0	38	0	2	3	2012-10-08	100
189dd520b3be3aa098ed865de77c7642	2010-05-21	031e18c7982104a03af794ca36f2e0d9	M		1943-01-01	5	0		0	0	0	0	0	67	0	0	0	2013-12-31	43
18a426ae240147f5c08296333c608363	2005-06-01	c982088cee7bd714bdf2f308a5aad35a	M		1952-01-01	4	0	0	0	0	0	0	0	53	1	1	1	2011-09-19	75
18a4f3dbf11f200fd5b59f44afbf6c4f	2006-06-13	5394da0cf928ba508e2baaa8d6ecc4a1	M		1952-01-01	2	0		0	0	0	0	0	54	0	0	0	2013-12-31	90
18a944d644e17d8445fec4a487719872	2004-01-27	54b9143957db143ffd2c315aaff5caed	M		1966-01-01	4	0	0	0	0	0	0	0	38	0	1	1	2009-03-21	62
18aa65fa7bfc46d937de01de03348e53	2005-11-26	18aa65fa7bfc46d937de01de03348e53	F		1953-01-01	2	3	0	1	0	0	0	1	52	0	1	1	2009-03-27	40
18ab3d55a7274ca68c990aff042e4b7d	2006-10-21	dd0cbca49190e1ab1cd401fd33d13fd8	M		1970-01-01	1	0		0	0	0	0	0	36	0	0	0	2013-12-31	86
18ae0c36a76e7084757b7e553d58530d	2007-06-09	6b6fb89987f6df3389ddc4bb5a4514d7	M		1975-01-01	2	0	0	0	0	0	0	0	32	0	1	1	2011-12-31	54
18b1dd3d63b927a7d673ee5093b7ce77	2006-03-16	6f374283dae342c44eef86c0977fc368	M		1979-01-01	2	0	0	0	0	0	0	0	27	3	1	1	2012-06-29	75
18b27c4515c724fc82277efde1ce35a1	2007-07-27	2b343b330e1e3b03d9d162ebd30b2dda	F		1991-01-01	4	0	0	0	0	0	0	0	16	3	1	1	2011-04-13	45
18b2a77bee4fc0172d497b1ed8488801	2011-12-12	72730bb17ff3cbd20cc8334c317eae45	F		1927-01-01	4	0		0	0	0	1	0	84	0	0	0	2013-12-31	24
18b4efc5759af866e80a4802d322eaf5	2012-03-30	18b4efc5759af866e80a4802d322eaf5	F		1923-01-01	3	3		1	0	0	1	1	89	0	0	0	2013-12-31	21
18b6623077bb7965a3fc3c272c96b604	2012-10-15	ff0f42cda5d0294617ef49dfa7d539ef	M		1952-01-01	2	0		0	0	1	1	1	60	0	0	0	2013-12-31	14
18b697755539d508eb7d747ce6d0dcfb	2007-08-01	aaaa047e6cceb360f9dd2190f30a4de2	M		1958-01-01	1	0		0	0	0	0	0	49	0	0	0	2013-12-31	76
18b87e67bbb14030931e369bca844554	2011-05-02	10ed059092bc61bee29e625c132edac5	M		1970-01-01	4	0		0	0	0	0	0	41	3	0	0	2013-12-31	31
18c3a15dd58aa0dcb8e45451b2a4c86f	2010-08-17	199b1a1aa6322fa73e6b818b6e637c8e	M		1982-01-01	2	0		0	0	0	0	0	28	0	0	0	2013-12-31	40
18c9e681449a88430c2c65de6ea4a5b2	2004-03-24	50011e5a098f8f5ef0d5c7248c62f410	M		1966-01-01	2	0	0	0	0	0	1	1	38	0	1	1	2010-11-27	80
18cb26da01bd23331b477a2779b34d81	2006-09-30	1a318c29053f5515d318a55a100c00ab	F		1950-01-01	1	0		0	0	0	1	0	56	0	0	0	2013-12-31	87
18cbebfb5c1e5620901a2dc8dc76f846	2008-07-22	d91a412157e2e85939b2005cb74ae712	F		1976-01-01	4	0	1	0	0	0	0	0	32	0	1	2	2013-04-01	57
18db0c4e636748f5a85a1996dc25ab3c	2012-09-08	eadbef8effe16d66762964eacc93e70c	F		2001-01-01	1	0		0	0	0	0	0	11	0	0	0	2013-12-31	15
18f168af087ef0237def8ddefd20f2c2	2005-09-17	ca99fcef5e2a59df41db2c0b8fceba56	F		1962-01-01	4	0		0	0	0	1	0	43	0	0	0	2013-12-31	99
18f3d64cb40b8c6f1fb70d01be17c035	2005-06-13	d5f948e4d536312914af5e46c97c1c25	M		1952-01-01	2	0		0	0	0	0	0	53	0	0	0	2013-12-31	102
18f3e823cf3cdce0d73c7b60ed92ef10	2011-11-09	18f3e823cf3cdce0d73c7b60ed92ef10	M		1978-01-01	1	2		1	0	0	0	0	33	0	0	0	2013-12-31	25
18f4ecbca9bc2783f03464fbed8c6459	2007-04-20	d5a7afb0543fbcc0ea0f32ab1aa41c0e	M		1954-01-01	2	0		0	0	0	0	0	53	1	0	0	2013-12-31	80
18f9362a34009cc29ada0153b95f99ce	2010-10-20	e42fdb16457f774c91a56d7e735451cf	M		1974-01-01	1	0		0	0	0	0	0	36	0	0	0	2013-12-31	38
18fb0c9ebf110b81931e369bca844554	2007-02-07	bee98296092ad2e74b4ddae68e0d6cf2	F		1939-01-01	1	0		0	0	0	0	0	68	1	0	0	2013-12-31	82
18fc9e5f4c18dd3c45664ada845bf0dd	2005-01-14	4c3e13da6aed214748d551d714c1e419	F		1959-01-01	2	0		0	0	0	0	0	46	0	0	0	2013-12-31	107
1901bcf6a9efb685bb3c61fdb599f0b7	2011-06-16	34ac084d863bfee6888d723bb6324028	M		1964-01-01	1	0		0	0	1	0	0	47	1	0	0	2013-12-31	30
190324a081a864baaab468127dd32cb2	2009-11-26	0efda802fe154e8ba709ed38f6743311	M		1931-01-01	2	0		0	0	0	0	0	78	0	0	0	2013-12-31	49
19076c11313aec4ade22a7becb6c5979	2006-02-20	6dbd5455df44ed960cc888ce5eb88cc4	M		1982-01-01	1	0		0	0	0	0	0	24	0	0	0	2013-12-31	94
190c30392e3ebc3d64935d4349003a0c	2008-10-29	699a7305b7321a5012f931710d49e292	F		1984-01-01	1	0		0	0	0	0	0	24	0	0	0	2013-12-31	62
1911d5df1044ba332deffa25dd1cae75	2006-03-24	104085fb1e78564e17811454cb3a7b69	F		1956-01-01	1	0		0	0	0	0	0	50	0	0	0	2013-12-31	93
19159b230c2cde78d5c73baa17d0a7a7	2005-05-10	181dd55cab6de3719c0cd385221490f5	M		1951-01-01	2	0	0	0	0	0	0	0	54	0	1	1	2008-09-30	40
191646a39b5abb9e69ebd31f8bb311c0	2005-05-17	b6280abb391e19314053fa3ba4e56f13	M	2013-08-31	1956-01-01	6	0	0	0	0	0	1	1	49	0	1	1	2008-04-25	35
191a2dbc425c309b75391937c003d929	2006-08-30	a8e7e2489e7ff69111bd8a5e2be26f44	M		1963-01-01	3	0		0	0	0	0	1	43	1	0	0	2013-12-31	88
191d0dcbd7814c9ec66362f54d97b446	2004-02-13	c40fab98818c635f34f15e3c0dcecc74	F		1962-01-01	1	0	0	0	0	0	0	0	42	3	1	1	2006-08-29	30
1939893969ab4cdef74d181c93100099	2005-01-03	d7d398654cce807295b39eefada3157d	M		1926-01-01	1	0	0	0	0	0	0	0	79	0	1	1	2007-05-01	28
193d1c70ad2944bfcf19594b07a18344	2012-12-28	b54896181a79cb2e44082653e5b06e73	M		1985-01-01	2	0		0	0	0	0	0	27	0	0	0	2013-12-31	12
193d48f8a59a0685c87db04d80e0239f	2011-03-15	766645d72041f014df2f4636f12e74c7	M		1958-01-01	1	0		0	0	1	1	0	53	0	0	0	2013-12-31	33
193dabaac7fdda10bb7b3823b90901d5	2006-12-11	f9044afdfcae9e14fce33c92710878f3	F		1960-01-01	5	0		0	0	0	0	0	46	3	0	0	2013-12-31	84
194184f63d06629d2b6eb3bf4967f91d	2011-04-29	194184f63d06629d2b6eb3bf4967f91d	M	2012-02-04	1968-01-01	3	2		1	0	0	0	0	43	2	2	3	2012-02-04	10
194256d8533c9cde2b8e5b91cd160980	2010-01-17	194256d8533c9cde2b8e5b91cd160980	M		1976-01-01	4	2		1	0	0	0	0	34	0	0	0	2013-12-31	47
194c25e6430073ca5711b906d00ed985	2004-07-06	1b7fec33d20fdd66adff630e2da8dd8b	M		1956-01-01	1	0	0	0	0	0	1	0	48	0	1	1	2013-10-30	111
194db70c2cdd418627c468254139cbf2	2011-02-14	24a00ba3be982e6a6a255f961774c6eb	M		1959-01-01	2	0		0	0	0	0	0	52	0	0	0	2013-12-31	34
1957b57f1a63a4e1ddfd50bca1ca4e88	2003-10-26	1957b57f1a63a4e1ddfd50bca1ca4e88	M		1966-01-01	2	3		1	0	0	0	0	37	1	0	0	2013-12-31	122
1962b96d246c3423ad320a91337a4583	2003-10-22	1962b96d246c3423ad320a91337a4583	F		1983-01-01	2	3	0	1	0	0	0	0	20	2	1	1	2007-12-13	50
19699e90711ebba5804dd1d277b9ed3b	2009-03-14	6033f92719237d0e414a5cb40a9966a2	M		1996-01-01	1	0		0	0	0	0	0	13	0	0	0	2013-12-31	57
19731833d1b77703fd387b0bd233556f	2012-02-13	f4d5e639608f5d1b9a696b6465b7d961	M		1946-01-01	2	0		0	0	0	0	1	66	0	0	0	2013-12-31	22
19748094abe6dcfabedb26e1fc9ce29f	2010-07-21	88db2b600e033c0300a2a9442d6b323f	M		1926-01-01	4	0		0	0	0	0	0	84	0	0	0	2013-12-31	41
19768aa0bb9d83ce7323e72be28a4953	2007-02-01	7cb70832045796551f906002cef095a6	M		1950-01-01	3	0		0	0	0	0	0	57	0	0	0	2013-12-31	82
198e41cef7c6db8e2bd91d106e362499	2009-11-16	75d1a20c81bb9aeed84ca247d769099b	F		1943-01-01	1	0	0	0	0	1	1	1	66	3	1	1	2010-12-01	13
198ed2a4f132bb582417b1d037572b6a	2005-01-14	4c3e13da6aed214748d551d714c1e419	F		1959-01-01	1	0		0	0	0	1	0	46	1	0	0	2013-12-31	107
199311a3785bcee000ff5e929438c1a8	2004-06-25	3f8c7720be699a6237be35d9b56fe775	M		1955-01-01	2	0		0	0	1	1	0	49	3	0	0	2013-12-31	114
1993ebb630a262b6dc1ae9c13e38f1c7	2003-09-05	46bf767427af8bb0a9a730a96c188c24	M		1956-01-01	1	0	0	0	0	0	0	0	47	0	1	1	2010-10-13	85
1997141a3638d5833f8325d0f564d8da	2007-03-10	6264ebaa6b209333547ebd41bf667905	M		1974-01-01	2	0	0	0	0	0	0	0	33	2	1	1	2011-05-19	50
19978fb4bdac34ab72998c5729738455	2005-09-23	dfd05a228f8e74dd105012a728a6c9be	F		1952-01-01	2	0	0	0	0	0	1	0	53	0	1	1	2009-07-17	46
199b1a1aa6322fa73e6b818b6e637c8e	2010-08-17	199b1a1aa6322fa73e6b818b6e637c8e	M		1982-01-01	2	3		1	0	0	0	0	28	0	0	0	2013-12-31	40
199ccd535e62326c1bf589085e0e7f44	2009-08-21	9cb07a6b2aa41889a7c9f2e85502ae83	F		1962-01-01	2	0		0	0	0	1	0	47	1	0	0	2013-12-31	52
199cdce752e3e7f7ec936e16f485ce72	2006-06-23	62d04ab6c5c923119e2693656e0a4e9e	M		1960-01-01	4	0	1	0	0	0	0	0	46	3	1	2	2007-09-27	15
19a040adf135f01dcea21e68aa360d6f	2010-07-22	a390bbf509a372f78c1462235011ed51	F		1922-01-01	6	0		0	1	0	0	0	88	0	0	0	2013-12-31	41
19a1a0a35382c0bc18596a00b90ad379	2012-04-20	19a1a0a35382c0bc18596a00b90ad379	M		1981-01-01	1	2		1	0	0	0	0	31	0	0	0	2013-12-31	20
19a34bd8173e6c1f4abd048f19da41a1	2007-08-02	3cef6907643ed2488cb1408e46e3ef93	F		1954-01-01	1	0	0	0	0	0	0	0	53	0	1	1	2010-10-29	38
19a384776827ef210a83054bf0ec7eeb	2007-05-10	3d92d49e39810aa4be4578ce5beebf59	M		1970-01-01	1	0		0	0	0	0	0	37	3	0	0	2013-12-31	79
19a803e0f6d674b8e3bfdb3b74380513	2010-07-23	484e30e20705a7751f906002cef095a6	F		1928-01-01	2	0		0	0	0	1	0	82	0	0	0	2013-12-31	41
19a97dff246c43465e886f48faf4c406	2012-09-24	edd380a5b90e4c4a144b49990813cb03	F		1983-01-01	2	0		0	0	0	0	0	29	0	0	0	2013-12-31	15
19aa2bdabdb04f5df0407d4e62d1d094	2011-01-27	7d56f76f79487145fb12ace1c6c2cee6	M	2011-06-08	1961-01-01	3	0		0	0	0	0	0	50	0	2	3	2011-06-08	5
19ac2e35ddfe87bd3cd5f58c33dc3771	2005-12-26	19ac2e35ddfe87bd3cd5f58c33dc3771	M		1959-01-01	4	3		1	0	0	1	1	46	1	0	0	2013-12-31	96
19b0dd85a57843005f13df2c0b7bd03a	2003-03-06	f89989de235a9c743150ddebcc945b97	F		1935-01-01	6	0		0	0	0	1	0	68	3	0	0	2013-12-31	129
19b76b403ba9514454a13d5ce30dfb8b	2007-02-15	baf9e9493b3fccf33180fa82f0107297	M		1958-01-01	3	0	0	0	1	0	0	0	49	0	1	1	2008-03-24	13
19b7e7899e19fc0216735a64e4f88699	2005-09-09	875db78dd8914e7e5a42b3210a9a76cd	M		1947-01-01	1	0		0	0	0	0	0	58	0	0	0	2013-12-31	99
19c29aec17920a23c9235991f610a3b6	2005-03-07	615ec3433f197d7bee691cddf23ea516	M	2013-08-26	1963-01-01	2	0		0	0	0	0	0	42	0	2	3	2013-08-26	101
19c2af1f3bf54ec3aed6865dfd81f7ba	2003-10-25	19c2af1f3bf54ec3aed6865dfd81f7ba	M		1933-01-01	4	3		1	0	0	1	0	70	0	0	0	2013-12-31	122
19c603287319399dd47aa9ec0be5a284	2005-06-23	dd13b03ae3492d0e22a44714abbc15f9	F		1982-01-01	2	0		0	0	0	0	0	23	2	0	0	2013-12-31	102
19c89b93922718d1d9c2b43655aebc6d	2006-02-20	2068e86d8e0d7c4273c91355346ba497	F		1978-01-01	4	0	0	0	0	0	0	0	28	0	1	1	2013-07-11	89
19c9c68acc2ce8682c980aa2c55a35f8	2008-03-27	19c9c68acc2ce8682c980aa2c55a35f8	M		1965-01-01	1	3	0	1	1	0	0	0	43	0	1	1	2013-10-26	67
19cc98134e6ce0b75e052bb8f99feab9	2012-06-15	19cc98134e6ce0b75e052bb8f99feab9	F		2006-01-01	1	2		1	0	0	0	0	6	1	0	0	2013-12-31	18
19cd62af85bf430f50a3206334528798	2004-04-28	9f660e6a02bb63010584022bd7e6841f	F		1993-01-01	1	0		0	0	0	0	0	11	2	0	0	2013-12-31	116
19d5a61fa11f5edd404c26ba28373880	2010-08-11	e478fea0e3ebca6dd82907629357ec82	M		1964-01-01	2	0		0	0	0	0	1	46	3	0	0	2013-12-31	40
19d88f846bc0f6bbdc0073c314f4fea4	2006-11-21	dad13c0bb22b462d74e419ea6638ee55	M		1971-01-01	3	0		0	0	0	0	0	35	0	0	0	2013-12-31	85
19da7502b73353b56d151cfc46815a2e	2005-01-14	4c3e13da6aed214748d551d714c1e419	F		1959-01-01	1	0		0	0	0	0	0	46	3	0	0	2013-12-31	107
19dd851b3a540f1fffcd027fdfb78ea8	2005-07-02	07b3a2b1132bdd47cbfa1010c2f4fbb1	F		1928-01-01	7	0	0	0	0	1	1	0	77	0	1	1	2008-01-23	30
19e4359a428cc5a755424d736a53a18e	2007-09-14	989d2b53661d49ae097c34cdbb0b7f72	F		1967-01-01	3	0		0	0	0	0	0	40	0	0	0	2013-12-31	75
19e77a5b1db61cf73010b67ef1306448	2007-11-13	19e77a5b1db61cf73010b67ef1306448	F		1971-01-01	1	2		1	0	0	0	0	36	1	0	0	2013-12-31	73
19ed7e3e7f39557b8aaa1f3a0f510d15	2004-03-12	eacb3b865f964a565d46669f423610ba	M		1982-01-01	4	0		0	0	0	0	0	22	0	0	0	2013-12-31	117
19f2d2a5d652517c029fd9facc8f5607	2006-10-23	2c3aefdcecb6c6c7c42f1c3a77fe331b	M		1930-01-01	3	0		0	0	0	0	0	76	0	0	0	2013-12-31	86
19ff626c1d3573e991c197a059d6b01a	2003-11-19	938cb4b01e3ba51a6ddfcc7568f05e05	M		1982-01-01	4	0	0	0	0	0	0	0	21	0	1	1	2008-01-16	50
1a02436616120a3260db525137454aed	2003-10-25	19c2af1f3bf54ec3aed6865dfd81f7ba	M		1933-01-01	2	0		0	0	0	1	0	70	0	0	0	2013-12-31	122
1a04506f26b5f2e116b605ef92199ad3	2007-11-02	65852bbb46c48d94d61cdd63adf6e50d	F		1986-01-01	2	0		0	0	0	0	0	21	1	0	0	2013-12-31	73
1a08aee9ba4f2af7a5c613d3476dcb2a	2008-05-30	1a08aee9ba4f2af7a5c613d3476dcb2a	F		1947-01-01	5	3		1	0	0	1	0	61	3	0	0	2013-12-31	67
1a0b6ab9bb47749fef0a8b2f2f8acec7	2009-12-16	0a16d9b4f4816c2f9306852670df52c5	M		1942-01-01	1	0		0	0	1	0	0	67	0	0	0	2013-12-31	48
1a10e7c2bc63fa18b387a578aa5c296a	2004-07-03	723aae3a961dba0832aeb8ded597892c	F		1967-01-01	3	0		0	0	0	0	0	37	0	0	0	2013-12-31	113
1a125c0488592b55472219856df1b41e	2004-07-08	46779927d8e227a97462e20fb28beb16	M		1981-01-01	2	0	0	0	0	0	0	0	23	2	1	1	2010-03-10	68
1a22d98dabccfb99648a96a2eb3d4754	2012-03-12	4d2826eda6f245994642a8ff9744fbcc	M		1974-01-01	6	0		0	0	0	0	0	38	0	0	0	2013-12-31	21
1a23f44a994de25af9f4484fcc6067d6	2004-01-30	1a23f44a994de25af9f4484fcc6067d6	M		1949-01-01	4	3		1	0	0	0	0	55	1	0	0	2013-12-31	119
1a2631291a6af65c841131d6c580ce21	2007-01-03	6e85a15a5adf89aef5f6b1a23c5f13b5	M		1948-01-01	4	0		0	0	0	1	0	59	0	0	0	2013-12-31	83
1a2d25fb05a3995dced47ca5654a867e	2009-10-28	c158403a74aa97edc5a68a2757205cef	M		1965-01-01	2	0		0	0	0	0	0	44	0	0	0	2013-12-31	50
1a2d7f8266430e63c1eda3942ac876e0	2012-02-24	3b79b804fd3cd6bff760cd3aff691ff0	M		2000-01-01	2	0		0	0	0	0	0	12	0	0	0	2013-12-31	22
1a318c29053f5515d318a55a100c00ab	2006-09-30	1a318c29053f5515d318a55a100c00ab	F		1950-01-01	1	2		1	0	0	1	0	56	1	0	0	2013-12-31	87
1a39d1e38c4c2411f6b9a98775617970	2012-11-12	08631edcad3714d5eab0eb1181533ddf	M		1958-01-01	4	0	1	0	0	0	0	0	54	1	1	2	2012-11-24	0
1a3cba191c90860d6d217b29550cef5f	2007-10-05	5b4c5eaef4f41313b906aa6dd4e5f2f2	M		1944-01-01	4	0		0	0	0	0	0	63	0	0	0	2013-12-31	74
1a3d4cb7b18a6863d4b3493b82faf1a6	2006-06-05	a80ad6328d33a1c581a986d64ac077e3	M		1937-01-01	2	0	0	0	1	0	0	0	69	3	1	1	2011-10-24	64
1a3fae3f388dbb72de18d33ce5ffb6cc	2011-07-25	1a3fae3f388dbb72de18d33ce5ffb6cc	M		1999-01-01	1	3		1	0	0	0	0	12	0	0	0	2013-12-31	29
1a42668ce87ef32888368b673da835ca	2004-10-30	aea43a80d3184c2a70dd21549568d684	M		1947-01-01	4	0		0	0	0	1	0	57	0	0	0	2013-12-31	110
1a5154901922dff5dfdc46e7c4128c49	2005-06-17	6bed66acaadd7d4d8a44732f0b3d0bf2	F		1947-01-01	4	0		0	0	0	0	1	58	0	0	0	2013-12-31	102
1a52dc294d85ecc2ec936e16f485ce72	2010-11-17	e86ea628e357db821faea65f5afb4dd5	F		2005-01-01	4	0	0	0	0	0	0	0	5	0	1	1	2013-04-01	29
1a5c85ea755e719d37349239265ae4c1	2006-11-14	d3755550107488bcd1462b6e00ed73b5	M		1944-01-01	2	0		0	0	1	1	1	62	0	0	0	2013-12-31	85
1a5e27433ea37a2fa9be88fb5863a732	2008-06-25	f71e7899c0ba75b770f00a253eeb8fa4	M		1961-01-01	1	0		0	0	0	0	0	47	0	0	0	2013-12-31	66
1a6d4bd794f5f90467dac56aaa11271a	2012-12-22	577d1e4462abe1ee7a7c2987db93bc9a	M		1957-01-01	3	0		0	0	1	1	1	55	0	0	0	2013-12-31	12
1a76036dbf6788f199ef352054d8cace	2006-11-20	b78b1abdcb5a880f8e6c1008f59513da	M		1941-01-01	2	0		0	0	0	0	1	65	0	0	0	2013-12-31	85
1a7b5f30611a0c1b6034bc93bc8fa34e	2007-10-04	8373a32122e843cbcdd452384a926acf	F		1976-01-01	4	0		0	0	0	0	0	31	0	0	0	2013-12-31	74
1a834ac275a48ad14921719747826cea	2003-02-14	f3c37bb46866ab0501133181235a2e0b	M		1999-01-01	3	0		0	0	0	0	0	4	0	0	0	2013-12-31	130
1a84bf7a57f7e2b2a33e83543273ac6f	2010-02-05	fd47d648d8ca1e10cfff4221e455aa26	M		1973-01-01	4	0		0	0	0	0	0	37	0	0	0	2013-12-31	46
1a8b590a65d8780cc046e1ccf17fe9ad	2009-08-31	057d6945db959f6e22a44714abbc15f9	F		1959-01-01	2	0		0	0	0	0	1	50	0	0	0	2013-12-31	52
1a8c05fc44d8ae2be61cfb17102d1d7e	2008-04-03	5adfaa3c268a2b33ecdb7178ee696c64	F		1961-01-01	2	0	0	0	0	0	0	0	47	3	1	1	2013-05-20	61
1a8d042be637f12d928f39715cf318ef	2010-12-15	0efd16b1cb3c94c4ebd64ba9cec74200	F		1961-01-01		0		0	0	0	0	0	49	2	0	0	2013-12-31	36
1a9532d582d3ea68e61854e48964645b	2010-09-14	83879e4f9bbf18005b60828d9fca9e9b	M		1941-01-01	3	0		0	0	0	1	0	69	0	0	0	2013-12-31	39
1a98a6742dbe1ba3482f531bb91d5ece	2007-07-16	1a98a6742dbe1ba3482f531bb91d5ece	M		1988-01-01	2	3		1	0	0	0	0	19	0	0	0	2013-12-31	77
1aa28fac2b239b7885c33c4daa0e693f	2004-03-17	9403aaa0f9a3635f0576a93a056a025c	F		1959-01-01	1	0	0	0	0	0	0	0	45	0	1	1	2005-01-08	10
1aa3daf70d7a2cc07d58a9edf9aeb92a	2011-08-23	a21fec029cc1ad7eaed83db07f57910f	F		1948-01-01	3	0		0	0	1	1	0	63	0	0	0	2013-12-31	28
1aaaa1b91a4d67e48876e95feab2f27a	2010-12-14	1aaaa1b91a4d67e48876e95feab2f27a	M		1959-01-01	3	3		1	0	0	0	0	51	0	0	0	2013-12-31	36
1aae55068228ed46b15440b1387edb2e	2007-05-19	c84d06ea177c56d70cd0475227283cf5	M		1973-01-01	1	0	0	0	0	0	0	0	34	0	1	1	2007-11-06	6
1aaf0104abfeed0e394cd79b6fb62310	2012-12-29	acaeeddba5ae9cfd507e00306f0e3a62	F		1975-01-01	4	0		0	0	0	0	0	37	0	0	0	2013-12-31	12
1aafcf7b524c9018313f3653ee77d79f	2008-09-04	1aafcf7b524c9018313f3653ee77d79f	M		1958-01-01	2	2	0	1	0	0	1	0	50	0	1	1	2011-08-22	35
1ab6d42fe601e42fd6726e8573c5524f	2012-11-16	85c963d8e3ce31e21f85cf35fb19941a	M		1992-01-01	3	0		0	0	0	0	0	20	2	0	0	2013-12-31	13
1ab81473ad84a794cb82c760b96f45e1	2012-07-25	c7122fd7acf3624ff9e961133b39bfa1	M		1960-01-01	1	0		0	0	0	0	0	52	0	0	0	2013-12-31	17
1ab826cbbfb5c9566098b16a84a4252e	2009-11-02	4c4132255c5f3b587f1ac65ac4a49438	M		1948-01-01	3	0		0	0	0	1	0	61	0	0	0	2013-12-31	49
1abb53c909a196c12135a036a1bb6d88	2004-05-11	edba47697e99df4d3d9ce9e85e768ef9	F		1976-01-01	2	0		0	0	0	0	0	28	2	0	0	2013-12-31	115
1ac8ead96cda14253bcdc51dfd721d27	2011-07-30	da329098f75a2f565082051986cd028f	F		1970-01-01	2	0		0	0	0	0	0	41	0	0	0	2013-12-31	29
1acbcf4c9dd36e1590340cdb2ea3c457	2003-06-10	994d5969f751688d4112978f312bc619	M		1942-01-01	1	0		0	0	0	0	0	61	0	0	0	2013-12-31	126
1ad1321d9e7e0def845cd02a52bcf524	2007-04-13	1ad1321d9e7e0def845cd02a52bcf524	M		1936-01-01	2	3		1	0	0	0	0	71	0	0	0	2013-12-31	80
1ad1d2871349efa644856fc97ac8dcd2	2009-11-06	4c0071be67a3f2eb866e9b31091a14e2	F		1974-01-01	6	0		0	0	0	0	0	35	0	0	0	2013-12-31	49
1ad8aa192e2becb716735a64e4f88699	2007-10-08	cd06d4ea8b11ff8d74a1aa6e20ea813c	F		1955-01-01	2	0		0	0	0	0	0	52	0	0	0	2013-12-31	74
1ae239502279165b46eb6efb37663da8	2007-01-22	3e4a58eeb107d6a4baa17a4bd33339fa	F		1930-01-01	3	0	0	0	0	0	1	0	77	0	1	1	2008-05-08	16
1ae98e53a331bd2b35b2b2ccda6382e3	2012-03-28	1ae98e53a331bd2b35b2b2ccda6382e3	F		1981-01-01	4	3		1	0	0	0	0	31	0	0	0	2013-12-31	21
1af1d02acb802b456b2b3fee946c211c	2009-02-03	1af1d02acb802b456b2b3fee946c211c	F		2001-01-01	2	3		1	0	0	0	0	8	3	0	0	2013-12-31	58
1af7c96cfd49103ae316a0a94a06c684	2003-04-21	3be20bb5498a3d1e3986b2465f89d1f1	M		1962-01-01	4	0	0	0	0	0	0	0	41	0	1	1	2009-04-10	72
1b0cbb873b2cea8134768d3938cc276b	2012-07-30	6c3e724c1534ffb4928d79f7ab0e8537	M		1948-01-01	3	0		0	0	0	0	0	64	0	0	0	2013-12-31	17
1b119c9911cb416e64f5b355d3379c1a	2003-03-19	cb167aa6dbb11395926ee5274d21d7d6	M		1959-01-01	1	0	0	0	0	0	0	0	44	0	1	1	2011-03-19	96
1b17cbd8dcb3105c3e544f1920df2e97	2012-01-22	f8459e6a165a6ded5154c3268cdd2c2d	M		1965-01-01	4	0		0	0	0	0	0	47	0	0	0	2013-12-31	23
1b1aef073021b4795ce99c4c133226dc	2009-02-06	1b1aef073021b4795ce99c4c133226dc	M	2011-03-25	1931-01-01	2	3		1	0	0	1	0	78	0	2	3	2011-03-25	25
1b1ce33e8cae6f16b7b98a6f1e180dfe	2004-09-08	3ac5cb1b7a7b9dd13246784b8051067e	F		1949-01-01	3	0	0	0	0	0	0	1	55	0	1	1	2009-12-17	63
1b2047b56e566d4847bfb4116d169c37	2011-12-12	28c32f5dbb9afdf3bcdd751b27ce6bd2	M		1957-01-01	1	0		0	0	0	0	0	54	1	0	0	2013-12-31	24
1b2b2c8a0f55392471303f71770bc8b5	2006-08-23	0e838494b6e8483ca2bdcc26a2e60138	M		1944-01-01	1	0	0	0	0	1	1	1	62	1	1	1	2007-03-29	7
1b2c1077afb91dd43f65affa12e6c662	2003-01-07	8fbce721470fd3ea0315ed40777e8f5b	F		1952-01-01	3	0	0	0	0	0	1	0	51	1	1	1	2005-06-04	29
1b2d39c7e9f2b4522a80652bc114a74a	2012-09-19	893d8d91df54c1adc01c0fdf616c9f74	M		1980-01-01	4	0		0	0	0	0	0	32	0	0	0	2013-12-31	15
1b2dbbe9549a669e681be1ae5ef8700d	2011-08-23	4c20c92e168d05400b74400fb124cec2	M		1934-01-01	2	0		0	0	0	0	0	77	3	0	0	2013-12-31	28
1b316e5fb386090c4df9154709e94af1	2011-07-18	4929f3a672c3965e5b0fba0df640797c	M		1946-01-01	1	0		0	0	1	1	1	65	1	0	0	2013-12-31	29
1b33075453a4ef183192132b350d2906	2005-01-26	bac84e8bb7471f556a35d43ecdade955	M		1943-01-01	2	0		0	0	0	0	0	62	3	0	0	2013-12-31	107
1b36a5792259111e926ee5274d21d7d6	2004-07-27	aefa13a30d6c7fb7409901598c2f806c	M	2013-03-23	1911-01-01	2	0		0	0	0	0	0	93	0	2	3	2013-03-23	104
1b3a968974e9e9e34b8c81758898b829	2006-07-19	974dc079b1497368a919f01e822bed21	M		1952-01-01	2	0		0	0	0	0	0	54	0	0	0	2013-12-31	89
1b3be6f8172dd0e73e2570650b18abdb	2007-11-28	57e01d517745db158d418abeb4f71efe	M		1957-01-01	2	0		0	0	0	0	0	50	0	0	0	2013-12-31	73
1b3e09453dcff87b434ddec35b6cb6e6	2010-01-20	1b3e09453dcff87b434ddec35b6cb6e6	F		2001-01-01	1	3		1	0	0	0	0	9	1	0	0	2013-12-31	47
1b3e1bfbf9d61d539598192228baf5f5	2010-10-14	1b3e1bfbf9d61d539598192228baf5f5	M		1956-01-01	2	2		1	0	0	0	0	54	0	0	0	2013-12-31	38
1b45c8f9f98a62223c7a75c12c1e2d36	2004-03-24	dd92363eb96ac134150cd84b9d350072	F		1944-01-01	7	0	1	0	0	0	1	1	60	2	1	2	2006-05-12	26
1b46696023e32a231d80b7e362e2e228	2012-10-05	0a0c99022bb251ef270cf214a2899981	F		1928-01-01	1	0		0	0	1	1	0	84	0	0	0	2013-12-31	14
1b4a4c2b93c10961ab1ee4039280e71e	2006-02-06	06bd148e19266e7abe513009334ab611	F		1952-01-01	3	0	0	0	0	0	0	0	54	0	1	1	2011-05-04	63
1b4b1fd65eb69c64e38ba7a18190e3ac	2012-05-03	0ea278b8944ded5dfe30b25c64f85825	M		1929-01-01	7	0		0	0	0	0	1	83	0	0	0	2013-12-31	19
1b4c4b2b3852811ffd387b0bd233556f	2004-08-02	1b4c4b2b3852811ffd387b0bd233556f	F		1965-01-01	4	2	0	1	0	0	0	0	39	1	1	1	2007-11-16	39
1b56fdc7ddf20c6bbff48fd11f3e1db3	2003-04-10	2a548f85ba492e48bb080ce2b697053a	M		1943-01-01	1	0		0	0	0	0	0	60	0	0	0	2013-12-31	128
1b619d2e5cd5de2d9d6efa400c43e90f	2011-03-01	8e19f65722e64d9ce43c93d7d4c6da42	F		1932-01-01	3	0		0	0	0	0	0	79	0	0	0	2013-12-31	33
1b6406a22ca98253132786beb9d5a142	2004-09-20	412ad9d45b88195fdf412b7cc294efc8	F	2010-09-30	1967-01-01	4	0	0	0	0	0	0	0	37	0	1	1	2008-07-08	46
1b68c984c2f66660782d16b715e2886c	2004-05-11	1b68c984c2f66660782d16b715e2886c	F		1976-01-01	4	3		1	0	0	0	0	28	0	0	0	2013-12-31	115
1b6cf125e94779b9286bba93d1e79bb1	2009-11-10	d12bf642bc714b6399ef352054d8cace	M		1961-01-01	2	0		0	0	0	1	1	48	0	0	0	2013-12-31	49
1b7286debefa1c8b1038d63d2a2bf70b	2003-06-10	994d5969f751688d4112978f312bc619	M		1942-01-01		0	0	0	0	0	0	0	61	0	1	1	2012-03-26	105
1b740a2227d0defe79fb72f829843816	2010-11-10	d0ebccf1d2295c9e1e2d2a1a3c45b680	M		1948-01-01	2	0		0	0	0	0	0	62	1	0	0	2013-12-31	37
1b7667f0834d91eed7f865b1725d4289	2006-10-27	aa65d78969e5215508ad7c7940e6ef2d	M		1959-01-01	1	0	0	0	0	0	0	0	47	3	1	1	2011-05-06	55
1b7fec33d20fdd66adff630e2da8dd8b	2004-07-06	1b7fec33d20fdd66adff630e2da8dd8b	M		1956-01-01	1	3	0	1	0	0	0	0	48	0	1	1	2011-04-27	81
1b823bd3e3ab7b1747ecfb77f88873ea	2006-06-07	1b823bd3e3ab7b1747ecfb77f88873ea	F		1919-01-01	4	3		1	0	0	0	0	87	0	0	0	2013-12-31	90
1b918223aeb307c38f19d3a15924ca9f	2006-03-23	17f19c44abd674f3434ddec35b6cb6e6	F		1934-01-01	4	0		0	0	0	1	0	72	0	0	0	2013-12-31	93
1ba85860cde24afeaf3d605db759a749	2003-01-10	1ba85860cde24afeaf3d605db759a749	F		1925-01-01	4	3		1	0	0	0	0	78	0	0	0	2013-12-31	131
1ba9f07a31957d7d910b94e1a6ab2d03	2006-11-21	dad13c0bb22b462d74e419ea6638ee55	M		1971-01-01	2	0		0	0	0	0	0	35	0	0	0	2013-12-31	85
1baef59dacef5035f944f0c461a76efe	2003-03-21	eafa0bb8a02b417508f043bc0addd983	F		1957-01-01	3	0		0	0	0	0	0	46	0	0	0	2013-12-31	129
1bb414b6427f6cbfe84458bae7a74a4b	2007-08-21	dbfa2d248ceeb92c1d6ed821f80227a8	F		1952-01-01	2	0		0	0	0	1	1	55	1	0	0	2013-12-31	76
1bb928c47abf47347050c7f639dbb93c	2004-07-08	edd094b821f26215388c9439214846a4	M		1930-01-01	1	0	1	0	0	0	1	1	74	0	1	2	2006-05-02	22
1bbbd06aec2346a70a93b479a812d6cc	2004-07-29	3da94aaebaf010bdcad9292def715517	F		1975-01-01	1	0		0	0	0	0	0	29	2	0	0	2013-12-31	113
1bc162411c3f67251c6cc677bd80728e	2006-12-29	1bc162411c3f67251c6cc677bd80728e	M		1960-01-01	1	3		1	0	0	0	0	46	0	0	0	2013-12-31	84
1bcb4ad3e9ab4447ce5837765bfd81f1	2012-11-26	8b957084dddb326f3feada66ba80c903	F		1967-01-01	2	0		0	0	0	0	0	45	0	0	0	2013-12-31	13
1bcc37706233a8a1d6344dae8cbc2636	2005-10-26	1bcc37706233a8a1d6344dae8cbc2636	F		1958-01-01	4	3		1	0	0	0	0	47	0	0	0	2013-12-31	98
1be2e22cc6a1a21bf16c76b98738e910	2003-02-27	0a09339ba2dc9d8e5c76f1f321c48fb6	M		1962-01-01	4	0		0	0	1	0	0	41	2	0	0	2013-12-31	130
1be483c15f7b54a3b33618987772182b	2006-10-04	c3f1c3cee69df290ff497fd9c2ea7b29	F		1946-01-01	7	0		0	0	0	0	0	60	0	0	0	2013-12-31	86
1beae032686c143b9d9af3a8a881f5f8	2005-02-22	1beae032686c143b9d9af3a8a881f5f8	F		1957-01-01	2	3		1	0	0	0	0	48	3	0	0	2013-12-31	106
1bebbe71144bb86242749fbc99b8525f	2011-12-12	3e1501ef2d6b3429d97ff23c25e4b180	F		1974-01-01	2	0		0	0	0	0	0	37	1	0	0	2013-12-31	24
1beceb3bd2a698f8cf945f7fc3790a80	2012-02-18	0825d47a92d9b0904252e4b302ebf7dd	M		1995-01-01	4	0		0	0	0	0	0	17	0	0	0	2013-12-31	22
1bee6c93fdc1e90d2a6400c9734c2e9f	2012-05-22	87c3fd31df4b4b552b63e628915e51f5	M		1962-01-01	2	0		0	0	0	0	0	50	0	0	0	2013-12-31	19
1bef3bc8e108a34deeceac728b850143	2012-01-06	0c4e88284572a884d88fba51ca770ca7	M		1955-01-01	1	0		0	0	0	0	0	57	0	0	0	2013-12-31	23
1befc578243c7c295e2698144783ab7f	2007-11-06	7927f8d466c63373707c65f1c10eca04	M		1982-01-01	2	0		0	0	0	0	0	25	0	0	0	2013-12-31	73
1bf83ed8a09943e535632a31906d657a	2003-03-12	2e45cda8711039ca16735a64e4f88699	M		1944-01-01	1	0	0	0	0	1	0	1	59	2	1	1	2004-10-21	19
1bf9baba7989aedde7f44ee656026c1a	2003-11-04	b456414b40dfd34c1551eb7e2c418551	M		1978-01-01	1	0		0	0	0	0	0	25	0	0	0	2013-12-31	121
1bfb1a4f70a0511b93884aa77ade8313	2010-03-22	46f3120457731cba191097ffffe5895a	M	2012-08-15	1932-01-01	3	0		0	0	0	1	0	78	0	2	3	2012-08-15	29
1c0289611a06d07e6da1b718d610d125	2004-11-22	1c0289611a06d07e6da1b718d610d125	M		1942-01-01	7	3		1	0	0	0	0	62	0	0	0	2013-12-31	109
1c0bf1dcd847c85edad75ffa2a56cf04	2012-09-07	78a89d0ffd380e0c150496eb13494b71	M		1961-01-01	6	0		0	0	0	0	0	51	0	0	0	2013-12-31	15
1c0c331ca24984c62a24d9b246024c10	2006-01-28	ff4149f60221db8a97dbf138748e6a91	M		1938-01-01	6	0	0	0	0	0	0	0	68	0	1	1	2009-02-19	37
1c10ee7052fff1086581e9ee2890eb54	2005-08-27	79ef38a780894b20d2a2359932f7fc28	M		1982-01-01	2	0		0	0	0	0	0	23	1	0	0	2013-12-31	100
1c11d328b2623df3a07d81b8b65d089a	2004-09-23	f2e1423491dc4329c332fb85041e2aa1	M		1938-01-01	1	0		0	0	1	0	0	66	1	0	0	2013-12-31	111
1c1435742fb7a32131e72d2e337a5a5a	2008-09-05	1c1435742fb7a32131e72d2e337a5a5a	M		1993-01-01	1	2		1	0	0	0	0	15	0	0	0	2013-12-31	63
1c218becbf13791d042e722a19ec52c7	2011-01-04	224a52964aff11ffa252daf6c14e50b0	M		1947-01-01	1	0		0	0	0	1	0	64	0	0	0	2013-12-31	35
1c251279871aee768058b4f6708a576c	2008-11-20	1c251279871aee768058b4f6708a576c	M		1995-01-01	3	3		1	0	0	0	0	13	1	0	0	2013-12-31	61
1c269af8730f2bf9d70713ab7989b9d3	2010-05-13	0a5c81893981d21f8af93a3adc20526e	M		1988-01-01	3	0		0	0	0	0	0	22	0	0	0	2013-12-31	43
1c2e624db20358089ec7d9e8a2444eaa	2009-11-06	5d8ff351aa2c53db807d3e3646e2658f	M		1951-01-01	1	0		0	0	0	0	0	58	2	0	0	2013-12-31	49
1c330020ba88d4277b8744a957069f35	2010-07-12	3715e043d32cc3ecf60c6b0c7e79b1b8	F		1969-01-01	4	0		0	0	0	1	0	41	0	0	0	2013-12-31	41
1c3359992fed927fbb37f650a7d75173	2005-10-18	b18d98e424e5093fee28199ee7337b19	M		1969-01-01	4	0	0	0	0	0	0	0	36	1	1	1	2008-06-30	32
1c35102f1b715a0834decd3ac40f16a1	2012-02-13	1fc8dd349080da19e7047227db5e9acd	M		1931-01-01	6	0		0	0	1	1	0	81	0	0	0	2013-12-31	22
1c39ae686d42907d06ebc9c2a887feec	2009-09-02	07ce7dc9ee334639e9003b9e8d5f3b0a	F		1958-01-01	1	0	0	0	0	0	0	0	51	0	1	1	2013-12-05	51
1c41eb96a46edb98317942a5b6f2f418	2007-12-12	1c41eb96a46edb98317942a5b6f2f418	M		1958-01-01	1	3		1	0	0	0	0	49	0	0	0	2013-12-31	72
1c4a83a6a3a08496e7d1f826d93d1687	2009-04-10	a59026400b749516a8f3a5b5defa3cb7	F		1989-01-01	1	0		0	0	0	0	0	20	2	0	0	2013-12-31	56
1c53192fe5eace37200f848110345dd5	2005-03-30	4f9657508d060e2200d157655361885a	M		1949-01-01	5	0		0	0	0	0	0	56	0	0	0	2013-12-31	105
1c54d4ee584c7214c6709e3acc253259	2006-12-11	b5c51f439f6ffa733ac284f102bc1104	F		1930-01-01	2	0		0	0	1	0	0	76	2	0	0	2013-12-31	84
1c5bdbf98aabc9fd1b6ba3c9f3db004b	2010-04-15	a991b81f54aa18e86ac747d3ab8ebb2a	M		1967-01-01	1	0		0	0	0	0	0	43	0	0	0	2013-12-31	44
1c5dabd69344c5c142d1190382308b7b	2004-08-12	aa26bd0b3e501f8c8a681ff3cda395bc	M		1969-01-01	1	0	0	0	0	0	0	0	35	3	1	1	2009-07-01	59
1c5efcf33fff0ab3a667659b59339ceb	2004-08-10	6453a5ce178d7a82f74db9221cf28739	M	2010-10-19	1922-01-01	2	0		0	0	0	1	0	82	0	2	3	2010-10-19	74
1c628e7062419204aa3b5da591e2634c	2006-01-20	dc795fcfba0de679574979cd867b4b60	F		1934-01-01		0		0	0	0	0	1	72	2	0	0	2013-12-31	95
1c66d8d27a4ab8b12deffa25dd1cae75	2008-07-01	4c2f6e274f7c2d31e23e839cd7f6760e	F		1967-01-01	6	0		0	0	0	0	0	41	0	0	0	2013-12-31	65
1c6828b1c8d945ed70c681f8c5bb4865	2011-02-16	5f6ca258b506bc9ae5745b190d150ab5	M		1977-01-01	4	0		0	0	0	0	0	34	0	0	0	2013-12-31	34
1c6ce552074d52ebd9313dc0d43ebecf	2005-03-01	28c5c88b47c5368ffd989194a17d4329	F		1971-01-01	1	0		0	0	0	0	0	34	0	0	0	2013-12-31	105
1c6dbfd2a953dc520a874afb54773275	2003-07-16	51403ada43ae8f23caaee924a13e111f	M		1939-01-01	2	0	0	0	0	0	0	0	64	0	1	1	2013-12-16	125
1c6f6a2f3e79005dcb0cedc35b235b47	2007-01-24	ae4c2ebb8517751841b651e646e4096b	F		1958-01-01	1	0	0	0	0	0	0	0	49	0	1	1	2013-03-02	74
1c70c3ac1aae7714e7e1084f4ed0f6cd	2005-04-08	855eb081dcd08ef32d96ced58c0a1675	M	2012-11-24	1937-01-01	2	0		0	0	0	1	0	68	1	2	3	2012-11-24	91
1c70c8b594e1865d1e927a9530a8fcbf	2003-10-31	1c70c8b594e1865d1e927a9530a8fcbf	M		1993-01-01		3		1	0	0	0	0	10	2	0	0	2013-12-31	122
1c7c157ad01e2c6ece5837765bfd81f1	2006-09-20	5af6593729a3b08a70336d0f4e1de1e5	F		1926-01-01	1	0		0	1	0	0	0	80	3	0	0	2013-12-31	87
1c7c5229aa933bdd6a811115de0962a6	2009-05-09	80c0957c082715b5cb9921f799acb21a	F		1968-01-01	2	0		0	0	0	0	0	41	0	0	0	2013-12-31	55
1c7f751d0962224b5ce6517cb1a1af82	2006-11-20	b0766e9cb78f46e829090dd0bbb7bdeb	M		1964-01-01	4	0		0	0	0	0	0	42	0	0	0	2013-12-31	85
1c812f4a61d22f52795a8300dbf3d0f0	2012-03-01	1c812f4a61d22f52795a8300dbf3d0f0	M		1944-01-01	1	3		1	0	1	1	1	68	0	0	0	2013-12-31	21
1c83c65068079f08a3d2b357e484a5d7	2011-08-01	9cf32329a9d8fd6225b59686167c1a34	F		1949-01-01	1	0	0	0	0	0	0	0	62	0	1	1	2013-06-18	22
1c948559fb5961dea53f88d858488a91	2004-04-06	dc419d7b5c084b8659ea208435370ecc	M		1961-01-01	1	0		0	0	0	0	0	43	0	0	0	2013-12-31	116
1ca3818856101a383a18f686051690c4	2010-07-16	82c893093a100ddbac4b6832881d43f3	F		1976-01-01	5	0		0	0	0	0	0	34	0	0	0	2013-12-31	41
1ca5e981e0c401d264708820f3f8a6b8	2007-02-23	b28b4fb2752242a370336d0f4e1de1e5	M		1925-01-01	3	0	0	0	1	0	1	0	82	2	1	1	2010-11-02	45
1cace52d8d5bb2acf59a837d3aaea04c	2009-06-01	bb1038db8f671d453f3939c0adecc04e	M		1953-01-01	3	0		0	0	0	0	0	56	0	0	0	2013-12-31	54
1cae045ed2271ed0354b354151ac7cb8	2006-05-15	32eef80de750166d1ac654368aa370e5	F		1962-01-01	1	0	0	0	0	0	0	0	44	0	1	1	2007-06-06	13
1caf333222ec63a622035fa0f70ce7bd	2012-01-19	69b854089e497591eddd4d76383ae4d2	M		1956-01-01	1	0	0	0	0	0	0	0	56	0	1	1	2012-08-27	7
1caf6ee8923559bde92dffbf231bce0f	2006-02-01	961f90ac36b30944f9f66f3301836ef9	M		1996-01-01	6	0	0	0	0	0	0	0	10	3	1	1	2006-12-29	10
1caf759ebbde61d1aa80f73165749884	2011-08-08	1caf759ebbde61d1aa80f73165749884	M		1953-01-01	2	3	0	1	0	0	0	0	58	0	1	1	2013-09-16	25
1cb19c039af3b938f7d3a5ae50555885	2008-04-05	1cb19c039af3b938f7d3a5ae50555885	M		1998-01-01	1	3		1	0	0	0	0	10	3	0	0	2013-12-31	68
1cb4c1be5ac418f157b3e8f39262aec2	2012-12-17	ec069e61ee18d3e4e873801cf5527701	F		1942-01-01	3	0		0	0	0	0	0	70	0	0	0	2013-12-31	12
1cb8970dd63285d199cf1d6788ddea66	2003-06-06	9e42d9952f106e205374010f28b0bd60	M		1977-01-01	3	0		0	0	0	0	0	26	0	0	0	2013-12-31	126
1cbdd504350d9dc0d49d09f7062a6c70	2007-05-29	a75ebb4e069ed34c950b952076d40d7f	F		1949-01-01	1	0		0	0	0	0	0	58	1	0	0	2013-12-31	79
1cc10152e19d6f204193827c745ce88a	2011-04-19	6b5c7b70474e922767d7a0e820afa315	M		1931-01-01	6	0		0	0	0	1	0	80	0	0	0	2013-12-31	32
1cc9b9bb92ea77a2accac734f21f6eb7	2003-12-11	8d6cd8b49bf62b206104428997459753	F		1962-01-01	2	0		0	0	0	0	0	41	0	0	0	2013-12-31	120
1ccd48161e69f73f632de348ad956ca4	2004-12-23	1ccd48161e69f73f632de348ad956ca4	M		1931-01-01	3	3		1	0	0	1	1	73	0	0	0	2013-12-31	108
1cd8c788361399dd6decaeedc57f12c0	2005-05-09	54a1afd255091aea7153733481e6097d	M		1925-01-01	1	0		0	0	1	1	0	80	3	0	0	2013-12-31	103
1cd9b350fdd07afe4d916e381a68f4fb	2008-03-06	1cd9b350fdd07afe4d916e381a68f4fb	F		1923-01-01	2	3		1	0	1	1	1	85	0	0	0	2013-12-31	69
1ceba15de1da1d08c2ebec7327717f60	2012-11-20	1ceba15de1da1d08c2ebec7327717f60	M		1954-01-01	2	2		1	0	1	0	0	58	0	0	0	2013-12-31	13
1cefa08f024c17bc63fbf57522ae3c23	2009-05-09	c9c942edbdbd8b03c49b49485dd2ef83	F		1985-01-01	3	0	0	0	0	0	0	0	24	0	1	1	2013-01-28	44
1cf4853d00e7d5aa93115774884f0c03	2012-03-26	f75cf7d0011e9ca3899006124a229a77	M		1967-01-01	2	0		0	0	0	0	1	45	1	0	0	2013-12-31	21
1cf582ff210ff50d4e9a028c8df20792	2005-01-31	baa752bda7872c0d8e492f9b1aee8e07	F		1938-01-01	3	0		0	0	0	0	0	67	3	0	0	2013-12-31	107
1cf7355b652336b2277cf859e38afd3d	2008-06-23	7266c56989f3ae4be4117a30ad216819	F		1978-01-01	2	0		0	0	0	0	0	30	0	0	0	2013-12-31	66
1cfa38f93db2566b4e92d7660c3cc112	2005-01-04	1cfa38f93db2566b4e92d7660c3cc112	F		1959-01-01	1	3		1	0	0	0	0	46	1	0	0	2013-12-31	107
1cfa8ace8db3c5fc9f906641f53643d8	2008-03-04	e636c6f10dfe6bc9ab29d1f9542cd5a5	M		1963-01-01	2	0		0	0	0	0	0	45	0	0	0	2013-12-31	69
1d10918ae5b2719320a3da0517f105e5	2010-04-28	93d22072cfd12a53988a540c9c57f3f5	F		1960-01-01	6	0		0	0	0	0	1	50	1	0	0	2013-12-31	44
1d1cd00c2d84094ae57be9ee46d23d80	2010-07-17	1d1cd00c2d84094ae57be9ee46d23d80	F		1940-01-01	4	2		1	0	0	1	1	70	0	0	0	2013-12-31	41
1d1e2297271cb979e7c6f232716ceb89	2011-01-12	27c3d7ce9b7d5d2b79b22ee930afced6	F	2011-11-08	1937-01-01	6	0		0	0	0	1	0	74	3	2	3	2011-11-08	10
1d249070a26dd68a0899c783542a2111	2010-03-24	7e68051479f3f697f7cb35f568f2eabd	M		1989-01-01	1	0		0	0	0	0	0	21	0	0	0	2013-12-31	45
1d3381d48f542310232bb78e6cef830e	2010-10-31	a201c36d39f0665c119655110e7241da	M		1921-01-01	4	0		0	0	0	1	0	89	0	0	0	2013-12-31	38
1d3444ce1d7528de90d7e4d7580bb1dd	2010-01-09	1d3444ce1d7528de90d7e4d7580bb1dd	M		1969-01-01	2	3		1	0	0	0	0	41	0	0	0	2013-12-31	47
1d34da5e84c940221ab5a9d4186fb3c4	2003-04-07	684dffdfb7dc30a90b0a8e76d69e69dd	M		1940-01-01	1	0		0	0	1	1	0	63	1	0	0	2013-12-31	128
1d38096e2c7916954aa068957efc178b	2010-07-07	ac817ef4e3af0239a15ed4ad40c77bd3	F		1997-01-01	4	0		0	0	0	0	0	13	3	0	0	2013-12-31	41
1d3bb9ccd87bb1292ca72265ec4cab4e	2007-05-21	ba3070f38eb503eb78c332695062186d	F		1953-01-01	1	0	0	0	0	0	1	0	54	2	1	1	2008-12-20	19
1d4591f00633d1562811d719371ee241	2003-10-26	1957b57f1a63a4e1ddfd50bca1ca4e88	M		1966-01-01	3	0		0	0	0	0	0	37	2	0	0	2013-12-31	122
1d643c9c6f0bbd3cf1a0bd1dbf5e8cdd	2004-04-06	dc419d7b5c084b8659ea208435370ecc	M		1961-01-01	6	0		0	0	0	0	0	43	1	0	0	2013-12-31	116
1d645ab59d94c9c0e5745b190d150ab5	2006-04-06	ffc7fb2326539b88b69ed8bc05230aa6	M		1952-01-01	7	0		0	0	1	1	0	54	2	0	0	2013-12-31	92
1d6a8ce04540892cd59eb4ff63a9dcee	2004-07-23	1d6a8ce04540892cd59eb4ff63a9dcee	M		1944-01-01	6	2		1	0	0	0	0	60	0	0	0	2013-12-31	113
1d6ba2ca1988e39aeba8040b4f06a0af	2007-12-04	b2cceb05154eb83b0edc6978c7e92446	F		1946-01-01	2	0		0	0	0	0	0	61	3	0	0	2013-12-31	72
1d6f1b5a094cbc3a3e29c914dcb6e8a7	2007-04-02	f7826c1d4bb087894ce9d7e9e58e7dbe	M		1987-01-01	7	0	0	0	0	0	0	0	20	0	1	1	2012-12-27	68
1d78444d27ab282efd4948dd87e314c1	2008-10-14	1d78444d27ab282efd4948dd87e314c1	F		1979-01-01	2	3	0	1	0	0	0	0	29	3	1	1	2012-05-18	43
1d7de2bcebd910d7da7ba25921e2b15a	2006-12-19	b74f80e333cb7f3ebb617338d945c5b5	M		1951-01-01	3	0	0	0	0	0	0	0	55	0	1	1	2010-05-26	41
1d8a7284c124ba00ec425dab3049dd36	2004-09-22	41bd83f18bac1374e8038b448f2330ea	M		1938-01-01	3	0		0	0	0	1	0	66	0	0	0	2013-12-31	111
1d8d5800f6b10e241088810755d9b685	2012-08-31	1d8d5800f6b10e241088810755d9b685	F		1986-01-01	4	3		1	0	0	0	0	26	1	0	0	2013-12-31	16
1d9308d35e3fc89eb0ddf75983f0e835	2009-07-07	1d9308d35e3fc89eb0ddf75983f0e835	M		1987-01-01	3	3		1	0	0	0	0	22	1	0	0	2013-12-31	53
1d969c085e7fc5685450dc50a99ec536	2010-04-22	4071a2bf5a4f4c002473f2e58ba2aa90	M	2011-11-27	1934-01-01		0		0	1	1	1	0	76	3	2	3	2011-11-27	19
1d9954cf0a3b7ee762807fffad65bd69	2012-09-13	4c56750251f5dd75559fd6117a27a712	F		1952-01-01	3	0		0	0	0	1	1	60	0	0	0	2013-12-31	15
1d9de0552e3ab177289521ed652209c2	2011-12-15	5b9374e1d9ec762d1b42f2729a4d0892	F		1975-01-01	1	0		0	0	0	0	0	36	2	0	0	2013-12-31	24
1da058d348e37b334382fc0771330428	2008-02-20	e7e601d4e4435ea39fddc8a7d8374563	M		1959-01-01	4	0	0	0	1	0	0	0	49	0	1	1	2013-08-14	66
1da27e9ceb4965d31492e14804e76705	2009-11-10	d12bf642bc714b6399ef352054d8cace	M		1961-01-01	2	0		0	0	0	1	1	48	2	0	0	2013-12-31	49
1da4594aca4b62805fd9d3b7d362c571	2008-04-29	c8988c2df2f10dbadbbc018d483e870d	F		1976-01-01	1	0		0	0	0	0	0	32	1	0	0	2013-12-31	68
1da8ef57627338cd8e606a4c746903c0	2011-11-21	1da8ef57627338cd8e606a4c746903c0	M		1954-01-01	2	3		1	0	0	1	0	57	0	0	0	2013-12-31	25
1da9305bf27b3b4194e1aa6c57757d1b	2008-04-24	1da9305bf27b3b4194e1aa6c57757d1b	M		1999-01-01	3	2		1	0	0	0	0	9	1	0	0	2013-12-31	68
1db153b0dc353d4ebb080ce2b697053a	2003-05-14	e5d1d2c42ce6d10d201ae4b301ca4a4d	M		2001-01-01	2	0		0	0	0	0	0	2	0	0	0	2013-12-31	127
1db86a395f7081e24513ddccbbd342f1	2010-07-20	f976b6927e4a27245154c3268cdd2c2d	M		1994-01-01	4	0		0	0	0	0	0	16	0	0	0	2013-12-31	41
1dbf5ae4e5407f96eff1dcb601576e46	2006-09-15	8ea96fec91387534888d723bb6324028	M		1950-01-01	1	0	1	0	0	0	0	0	56	0	1	2	2009-04-27	31
1dc385046352e2afce69ef57c16d0111	2009-05-19	46b18ecc988b61e4c87db04d80e0239f	M		1952-01-01	1	0		0	0	0	1	1	57	3	0	0	2013-12-31	55
1dc5fca716c52d2ead7a4bc0e1fb0bdb	2007-11-10	1dc5fca716c52d2ead7a4bc0e1fb0bdb	M		1976-01-01	1	3		1	0	0	0	0	31	1	0	0	2013-12-31	73
1dc8a21f664c9b15bbe3aa2f1d34490a	2005-12-17	c65a5db0450ea86e9f65165994e5a25f	M		1994-01-01	3	0		0	0	0	0	0	11	0	0	0	2013-12-31	96
1ddc883ecddc3757483c23c125af5056	2003-09-24	393e5a93f98ddbfd6579439bc50717b3	M	2010-11-19	1929-01-01	1	0		0	0	0	0	0	74	0	2	3	2010-11-19	86
1dde0e2689f3e208875dca21daeb91a0	2006-09-22	69df7278651195465c6cd009223ee326	M		1964-01-01	3	0		0	0	0	0	0	42	2	0	0	2013-12-31	87
1de11400e58857e1f9e61ca760bd6a8d	2004-08-05	31727b57cb7499ff08a8285e8d9a3464	M		1958-01-01	2	0		0	0	0	0	0	46	0	0	0	2013-12-31	112
1de6eef3f462d181c2d736e8e14f13ba	2008-08-01	79d7b3f910a9ea74895fae0dfa88d7a7	F		1973-01-01	2	0		0	0	0	0	1	35	0	0	0	2013-12-31	64
1de8261d732abee01f9589a4e2ca79b9	2005-06-23	dd13b03ae3492d0e22a44714abbc15f9	F		1982-01-01	1	0		0	0	0	0	0	23	0	0	0	2013-12-31	102
1de880c79601c31f376d4c77644d0270	2011-04-07	3a70847aa6fc74fbf7c124197a401c6f	M		1958-01-01	2	0		0	0	0	0	0	53	1	0	0	2013-12-31	32
1decd83a87fc0faedd427bfbb8aaff89	2004-05-31	187d87c2bba8b6205854ad23ab703630	F	2011-11-30	1930-01-01		0		0	0	0	1	0	74	1	2	3	2011-11-30	90
1dee69860ce3edd68d2e9bd83248247f	2007-06-12	59204179499a122de35eb042b430dd72	M		1966-01-01	3	0		0	0	0	0	0	41	0	0	0	2013-12-31	78
1def36e3d31add72a3e169cf85df90c3	2004-06-26	307a8538dd19c12e2a0223ae0120e38f	F		1948-01-01	4	0		0	0	0	1	0	56	0	0	0	2013-12-31	114
1df57ca1931e569d1d8251c45c9401a8	2003-04-07	9fe4b5224161028418d78e585ba94d56	M		1937-01-01	3	0	0	0	0	0	1	0	66	1	1	1	2004-09-07	17
1df64289f352895280d1f28629c9ee15	2012-06-07	011e4d2b96747785cfc66955cd20e6dc	M		1937-01-01	2	0		0	0	0	0	0	75	0	0	0	2013-12-31	18
1df7d35415ec84c63ff206b5a992b90e	2003-09-09	b3e860f94183d133a502b80a836c564f	M		1988-01-01	1	0		0	0	0	0	0	15	1	0	0	2013-12-31	123
1df80cc3f5b4c10344855db87de6f0ef	2008-03-26	82dd90e59f6302bc74974dc0bf810541	F		1949-01-01		0		0	0	0	0	0	59	3	0	0	2013-12-31	69
1dff3b4fffc60815c3caf544f134bfaa	2009-05-05	21cd94b1c178367a09f9d7ba28e02187	F		1978-01-01	2	0		0	0	0	0	0	31	1	0	0	2013-12-31	55
1dffa4b18c4a66f284b75412be41da1a	2011-09-16	d80984c15f075e014954fecf1c30491b	M		1957-01-01	2	0		0	0	0	0	0	54	0	0	0	2013-12-31	27
1e01ee378af540e4c0882a7d0d66ccc9	2009-04-29	1e01ee378af540e4c0882a7d0d66ccc9	F		1929-01-01	1	3		1	0	0	1	0	80	0	0	0	2013-12-31	56
1e049a146672cfa77163acb0d91edab9	2012-10-03	0a655103191322f526da3fa6bfdd657c	F		1979-01-01	2	0		0	0	0	0	0	33	1	0	0	2013-12-31	14
1e067346dc271e3ebbfde930de743a75	2010-03-09	3770d9d19514c9c9ebdff4cb995b3386	M		1987-01-01	2	0		0	0	0	0	0	23	0	0	0	2013-12-31	45
1e09f58771f546f51dcebb723f1f34e4	2006-06-21	786371dcd895775f6d7c840049ae2fd8	F	2011-02-24	1931-01-01	4	0		0	0	1	1	1	75	0	2	3	2011-02-24	56
1e0abd4941362d61bed28888826e20ae	2004-03-22	f188b68370b45f2344855db87de6f0ef	M		1997-01-01	2	0		0	0	0	0	0	7	0	0	0	2013-12-31	117
1e0f488c89ba9b91b1a9a4cc04aa8a53	2009-02-03	944f416e86dc9d561259d8c9b7837d37	F		1947-01-01	4	0		0	0	0	1	0	62	0	0	0	2013-12-31	58
1e0fcd663283b0efe8e6352a6506a6cc	2005-06-22	27277241f9fa4ba021db962b7b41320d	M		1982-01-01	1	0	0	0	0	0	0	0	23	0	1	1	2006-10-20	16
1e11437c592948a3ff890fa5db9bdd3b	2008-06-18	fc968bb096dafae041939c217abf3458	M		1956-01-01	3	0		0	0	0	0	0	52	0	0	0	2013-12-31	66
1e15a7f1b200089ef546a1e5e559eee8	2004-06-25	3f8c7720be699a6237be35d9b56fe775	M		1955-01-01	6	0		0	0	0	0	0	49	0	0	0	2013-12-31	114
1e1855d8e383a2a92b404a823d8e39f1	2008-02-19	e0eb90f5db2590962b95f851c48324c7	F		1957-01-01	3	0	0	0	0	0	0	0	51	0	1	1	2009-07-28	17
1e1960067491b5fc0350146a37988136	2004-11-11	e08acd32254350e9924a0a64c9cd7dfe	F		1975-01-01	5	0		0	0	0	0	0	29	0	0	0	2013-12-31	109
1e1ed9489106c7651aaf98e15309ed72	2003-06-06	1e1ed9489106c7651aaf98e15309ed72	M		1951-01-01	4	3	0	1	0	0	0	0	52	1	1	1	2009-04-29	70
1e20c415ffb7fa6ddbbc018d483e870d	2003-10-02	d125cbbf44224c0cc5b622f384bfb78d	M		1937-01-01	4	0		0	0	0	0	1	66	0	0	0	2013-12-31	122
1e23642578a6a31199e3956113e64dd7	2009-10-17	2bba5b3eacb223796decaeedc57f12c0	M		1967-01-01	2	0		0	0	0	0	0	42	3	0	0	2013-12-31	50
1e245908a3fbec7a9a9e47604af37451	2009-01-30	e270e98422c5264b97c08bf8890405dd	M		1981-01-01	1	0		0	0	0	0	0	28	1	0	0	2013-12-31	59
1e25f5594f431f3c93007d014ec2153b	2006-09-13	a88c37324f270a8738bdb44278233901	M		1964-01-01	2	0		0	0	0	0	0	42	0	0	0	2013-12-31	87
1e30c9b0b9a47bf48bcd37f9465347c8	2011-01-19	2673fb57c071e435ebd3484c7e5076e2	M		1977-01-01	3	0		0	0	0	0	0	34	0	0	0	2013-12-31	35
1e33074974f6c808153f8baf689c0f45	2005-07-26	b5a47385037b8bba4388506d91ce0e36	M		1966-01-01	1	0	2	0	0	0	0	0	39	2	1	2	2010-11-03	64
1e3a54dbc7c99d2ecaf3f9a764eb00f7	2004-03-02	9f33b9aec8cd23831cd30b4c31d4b06d	F		1967-01-01	1	0		0	0	0	0	0	37	0	0	0	2013-12-31	117
1e4106e0863c86e1e8038b448f2330ea	2005-02-14	1e4106e0863c86e1e8038b448f2330ea	M		1987-01-01	2	2	1	1	0	0	0	0	18	0	1	2	2008-05-28	39
1e43f3fb38b557e9a85a1996dc25ab3c	2009-05-11	d7a8d63305bc615e8649bfee798de80f	M		1963-01-01	4	0		0	0	0	0	0	46	0	0	0	2013-12-31	55
1e453f828ac9276770752f0a8792690d	2005-04-30	1e453f828ac9276770752f0a8792690d	F		1987-01-01	1	3		1	0	0	0	0	18	0	0	0	2013-12-31	104
1e46c382b1afacf5aa80f73165749884	2012-06-09	034ec7d15150ba1aa223f617599b10d1	M		1965-01-01	2	0		0	0	0	0	0	47	1	0	0	2013-12-31	18
1e4d86a5df544f2deba8040b4f06a0af	2004-11-11	34f6039debef45cfb1700ca156e99c58	M		1964-01-01	4	0		0	0	0	0	0	40	3	0	0	2013-12-31	109
1e4dae53bd3b93108d43b34a631f4fcf	2005-09-23	dfd05a228f8e74dd105012a728a6c9be	F		1952-01-01	4	0		0	0	0	0	0	53	2	0	0	2013-12-31	99
1e518cbc76dc3f53e04e225b4f440d82	2012-09-22	a4af23f45b67ecdc6faaf420bccea8bf	M		1929-01-01	4	0		0	0	1	1	1	83	0	0	0	2013-12-31	15
1e54891422841f736098b16a84a4252e	2008-08-23	b854786957ef8cf7ee3b9c27248a8d3f	F		1968-01-01	4	0		0	0	0	0	0	40	0	0	0	2013-12-31	64
1e5d598f17acee12901a2dc8dc76f846	2008-09-30	bee1cf6bd3f2d3eb970a1f36b0831ff3	F		1962-01-01	3	0		0	1	0	0	0	46	0	0	0	2013-12-31	63
1e6035bb4dad8b741f486ad4df51cc96	2011-09-15	88e63086a244d3ce47b203cedaea923a	F		2005-01-01	4	0		0	0	0	0	0	6	2	0	0	2013-12-31	27
1e6082805bb3fb77281632742fba165a	2008-01-07	b379e498a380fe456867f3327554164b	M		1979-01-01	1	0		0	0	0	0	0	29	0	0	0	2013-12-31	71
1e615fdda9e37d5894af6e5a4eb0619c	2010-01-09	1d3444ce1d7528de90d7e4d7580bb1dd	M		1969-01-01	2	0		0	0	0	0	0	41	2	0	0	2013-12-31	47
1e6388cf153e5f16d6493eb5965674ec	2004-04-22	fe19e17c7ced94ae58d80b71ff722918	F		1932-01-01	4	0		0	0	0	1	0	72	0	0	0	2013-12-31	116
1e638ddfc32418a41489fe3146d619fb	2003-08-25	1e638ddfc32418a41489fe3146d619fb	M		1980-01-01	1	3		1	0	0	0	0	23	0	0	0	2013-12-31	124
1e6cf9eace08cfa95dad6677a99d5d65	2011-04-07	3a70847aa6fc74fbf7c124197a401c6f	M		1958-01-01	4	0		0	0	0	0	0	53	0	0	0	2013-12-31	32
1e6fd97add640f2992e883f7245485ac	2008-05-06	21fc4950ced792bc646e12b23ef14ea2	M		1932-01-01	1	0		0	0	1	0	1	76	0	0	0	2013-12-31	67
1e76e460e478b393559fd6117a27a712	2007-06-18	9a3b6a62290e312cca3e3367a2e38c76	F		1992-01-01	4	0		0	0	0	0	0	15	0	0	0	2013-12-31	78
1e78cc5a5f6404afbb3c61fdb599f0b7	2005-08-27	79ef38a780894b20d2a2359932f7fc28	M		1982-01-01	2	0		0	0	0	0	0	23	1	0	0	2013-12-31	100
1e7e007847cb0dae210ec57e8d2faf14	2005-01-26	ac1bdbbb5fa0efacfaa8edea1a5ee0bb	M	2011-11-25	1922-01-01	4	0		0	1	0	0	0	83	0	2	3	2011-11-25	82
1e81aaaa1d11640cbb7022c0b0548005	2012-01-17	6c059b1a1a55caf4d7d0973eeae30c8f	M		1979-01-01	3	0		0	0	0	0	0	33	0	0	0	2013-12-31	23
1e865e256c4aaf0074b58b36dc4738ae	2011-02-21	0222e4a7c032130216ca0f3e3cf4c669	M		1977-01-01	3	0		0	1	0	0	0	34	0	0	0	2013-12-31	34
1e8960bd3c75c4b8ab558ceedd7b190f	2011-10-19	07cced36a5cff05fb2a12db84f85f338	M		1978-01-01	2	0		0	0	1	1	1	33	2	0	0	2013-12-31	26
1e8d545e69add3a0072c0087d8b3f880	2010-12-14	b416359afa6569b037c4da2109352f02	F		1962-01-01	3	0		0	0	0	0	0	48	0	0	0	2013-12-31	36
1e8e214ae4175250093727db0f8c9885	2005-06-23	9ce02ddc40ad16ce0fef67a69e3f6753	F		1981-01-01	2	0	0	0	0	0	0	0	24	0	1	1	2008-12-04	42
1e98b01ba5f6b289985d23d63ce1ab58	2003-04-28	7afc47f7db55d283e80a4802d322eaf5	M		1993-01-01	2	0		0	0	0	0	0	10	1	0	0	2013-12-31	128
1e9b594b497954fb51310d1ff1d5c0af	2009-12-28	49d271af37914c4be8fca5064b5b1307	M		1962-01-01	2	0		0	0	1	1	0	47	0	0	0	2013-12-31	48
1e9bfeaeaa39f94d47aa0c8fd13982bc	2010-09-14	83879e4f9bbf18005b60828d9fca9e9b	M		1941-01-01	2	0	0	0	0	1	1	1	69	0	1	1	2012-10-12	25
1e9d9f176f632d6db312dd073f240f40	2010-07-24	5ccb3c71ec0418e0ef89274e7734fdcf	M		2001-01-01	4	0		0	0	0	0	0	9	3	0	0	2013-12-31	41
1ea0137ab22e5e800745b73106e33ef6	2003-08-10	66d919bd21c3e09fd12bf14e2c302d5a	M		1973-01-01	2	0		0	0	0	0	0	30	0	0	0	2013-12-31	124
1ea0e76bb4d1283086bd68fa63f340f1	2006-10-24	1ea0e76bb4d1283086bd68fa63f340f1	M		1981-01-01	2	3		1	0	0	0	0	25	0	0	0	2013-12-31	86
1ea3e1260e2e7e320e8b3d3bf308abbd	2007-02-22	abcd2b789a6dff47c0cc343ee38fb7bf	M		1952-01-01	1	0		0	0	0	0	0	55	0	0	0	2013-12-31	82
1ea95ec81dfd102e6b3c294ebda504bb	2011-07-22	ba13820df2eba6a9290dbcc6a146d2ea	F		1955-01-01	2	0		0	0	0	0	0	56	0	0	0	2013-12-31	29
1eab7b2b1431b9d694d9af9f282b2b39	2005-12-15	1eab7b2b1431b9d694d9af9f282b2b39	M		1939-01-01	3	3		1	0	0	0	0	66	2	0	0	2013-12-31	96
1eaf5f32b699291e690a5bf67eba81e8	2011-12-26	fdbc2ccadd1e46fc4ce2e89d2658d960	F		1939-01-01	4	0		0	0	1	0	0	72	0	0	0	2013-12-31	24
1eb16f58651dd3f1ecdb7178ee696c64	2004-05-06	60b4a343674c0b74cb769247b84691f1	F		1947-01-01	4	0		0	0	0	0	0	57	0	0	0	2013-12-31	115
1eb6ec4323dc8ec49281f42caa9cdf80	2008-06-18	fc968bb096dafae041939c217abf3458	M		1956-01-01	3	0	0	0	0	0	0	0	52	0	1	1	2010-06-10	24
1eca9d011a4fff9749a76c23ef9b84a5	2005-01-13	7524a68e30c4da64b49b4de88efc5099	M		1955-01-01	3	0		0	0	0	0	0	50	1	0	0	2013-12-31	107
1ecc083bf220fe3469388b97ddef949d	2005-03-05	205830668461a48b162ff44d9ae4a2c4	M		1948-01-01	2	0	0	0	0	1	1	0	57	0	1	1	2011-07-02	76
[truncated: 15,436 more rows]
