# Supplementary material for: Increased risk of periodontitis in patients with psoriatic disease: a nationwide population-based retrospective cohort study
Source: PeerJ. 2017 Nov 16;5:e4064. doi: 10.7717/peerj.4064 (PMC5694656; doi:10.7717/peerj.4064)
Supplement: Data S2 — Descriptions of variables in the raw dataset. [file peerj-05-4064-s002.xlsx]

## Sheet: Code_book
The first raw was the variable name, the description of variables were listed below:
Variable	format	Description
ID	$32.	Individual ID
index_d	YYMMDD10.	Index date; start-point of follow-up
study_id	$32.	Matched group_indicated the ID in exposure group
ID_SEX	$1.	Sex; M: Male, F: Female
ID_O_D	YYMMDD10.	Date of death
BIRTH_Y	YYYY4.	Birth year
argp	BEST12.	Urbanization; 1-2: Urban, 3-4: Suburban, 5-7: Rural
exp_gp2	BEST12.	Type of Psoriatic disease; 0: Without psoriatic disease, 2: Psoriatic arthritis (PsA), 3: Psoriasis (PsO)
ty	BEST12.	Periodontitis event; Missing: Without periodontitis event, 0: Periodontitis with only dental scaling, 1: Moderate periodontitis, 2: Severe periodontitis
exp_gp1	BEST12.	Exposure group; 0: Without psoriatic disease, 1: With psoriatic disease
dis5	BEST12.	Co-morbidity of COPD; 0: Without COPD, 1: Had COPD
dis7	BEST12.	Co-morbidity of Diabetes; 0: Without Diabetes 1: Had Diabetes
dis10	BEST12.	Co-morbidity of Hypertension; 0: Without Hypertension 1: Had Hypertension
dis11	BEST12.	Co-morbidity of Hyperlipidemia; 0: Without Hyperlipidemia 1: Had Hyperlipidemia
age_index	BEST12.	Age in index date; Years old
dent_v_gp	BEST12.	Frequency of dental visit within 365 days prior to index date; 0: Without, 1: 1 time, 2: 2 times, 3: equal or more than 3 times
eventgp_1	BEST12.	Censored / event status 1; 0: Censored-end at 31DEC2013, 1: Event-had periodontitis, 2: Censored-withdraw from follow up
eventgp_2	BEST12.	Censored / event status 2; 0: Censored-end at 31DEC2013, 1: Censored-periodontitis with only dental scaling, 2: Event-moderate/Severe periodontitis, 3: Censored-withdraw from follow up
event_date	YYMMDD10.	Date of event or censored
dur	BEST12.	Follow up duration; Month
